# Supplementary material for: Measuring Mindfulness: A Psychophysiological Approach
Source: Front Hum Neurosci. 2018 Jun 28;12:249. doi: 10.3389/fnhum.2018.00249 (PMC6031749; doi:10.3389/fnhum.2018.00249)
Supplement: Supplementary file 3 [file Data_Sheet_1.ZIP]

Archive with 9 entries (8 files):
- BostanovEtAlMinfulness_Suppl_data/
- BostanovEtAlMinfulness_Suppl_data/BostanovEtAlMinfulness_Suppl_ADS_AMP.html
- BostanovEtAlMinfulness_Suppl_data/BostanovEtAlMinfulness_Suppl_ADSdata.csv
- BostanovEtAlMinfulness_Suppl_data/BostanovEtAlMinfulness_Suppl_ADSitems.txt
- BostanovEtAlMinfulness_Suppl_data/BostanovEtAlMinfulness_Suppl_ADSitemsData.csv
- BostanovEtAlMinfulness_Suppl_data/BostanovEtAlMinfulness_Suppl_AMPdata.csv
- BostanovEtAlMinfulness_Suppl_data/BostanovEtAlMinfulness_Suppl_dERPi.dDS.AMP.csv
- BostanovEtAlMinfulness_Suppl_data/BostanovEtAlMinfulness_Suppl_qData.csv
- BostanovEtAlMinfulness_Suppl_data/BostanovEtAlMinfulness_Suppl_qData.html
