# Supplementary material for: Measuring Mindfulness: A Psychophysiological Approach
Source: Front Hum Neurosci. 2018 Jun 28;12:249. doi: 10.3389/fnhum.2018.00249 (PMC6031749; doi:10.3389/fnhum.2018.00249)
Supplement: Supplementary file 3 [file Data_Sheet_1.ZIP › BostanovEtAlMinfulness_Suppl_data/BostanovEtAlMinfulness_Suppl_ADSdata.csv]

ClientID	t	g	t1	t2	t3	t4	t5	t6	t7	t8	f1	f2	f3	f4	f5	f6	f7	f8	f9	f10	f11	f12	f13	f14	f15	f16	f17	f18	f19	f20	f21	f22	f23	f24	f25	f26	f27	f28	f29	f30	f31	f32	f33	f34	f35	f36	f37	f38	f39
ukgr6ibi	1	A	23	NaN	NaN	24	22	16	16	NaN	22	20	23	22	18	15	20	13	14	10	16	14	27	22	12	12	8	14	11	32	15	13	12	8	9	15	13	15	15	12	12	16	13	10	12	10	9	10	11
lunu6vmb	1	A	7	5	8	6	13	8	6	7	7	18	15	9	16	12	14	17	14	4	8	10	10	5	4	6	4	5	4	4	4	7	7	6	4	4	3	19	18	10	4	4	5	11	9	11	6	7	5
lrmj6jew	1	A	22	25	23	29	23	25	30	28	NaN	NaN	26	27	27	28	24	23	26	26	25	25	28	24	26	27	27	22	28	25	29	28	25	22	23	23	17	22	22	24	22	25	26	18	19	22	23	24	22
gpod8wgm	1	A	21	26	11	8	5	4	22	23	15	34	19	20	14	23	16	8	13	6	14	21	7	29	25	29	25	10	11	5	5	8	18	13	4	8	8	6	8	15	7	17	7	12	9	24	11	8	9
ronr6tsn	1	A	10	7	6	7	8	9	18	12	11	10	8	7	19	14	10	10	9	10	12	14	11	10	10	13	13	14	12	10	13	7	7	9	11	9	8	8	6	6	7	9	7	8	10	11	15	14	12
iuhu6gyr	1	A	21	22	12	9	11	15	10	14	18	10	16	10	10	9	8	12	9	4	6	7	13	15	10	2	6	2	3	5	5	6	2	0	2	2	3	0	0	0	0	0	0	0	3	1	0	0	0
irjh8pxw	1	A	2	8	6	2	6	5	4	0	0	0	0	2	4	1	3	2	2	3	8	13	14	7	6	1	0	0	1	0	0	2	0	0	0	7	8	5	1	2	0	0	0	4	2	0	7	0	2
npod6ehm	1	A	18	22	7	10	1	5	6	0	0	3	7	0	4	17	3	0	2	1	2	3	1	7	4	2	0	5	12	6	0	4	1	4	4	5	3	8	9	3	3	1	2	4	1	6	6	2	1
uger6lhp	1	C	12	10	10	11	8	10	14	11	11	13	10	9	3	7	8	8	8	14	8	7	6	5	5	8	11	10	5	5	10	8	10	12	12	7	8	6	9	8	7	9	8	8	9	4	6	11	6
lkat5awd	1	C	14	2	2	12	2	4	8	2	10	4	13	9	5	8	4	4	2	2	2	2	6	4	4	4	4	7	5	4	10	9	12	3	14	17	4	6	9	5	18	13	4	4	6	14	18	6	10
fdvd4bzu	1	C	16	20	15	9	5	10	7	6	10	2	1	3	1	0	0	1	0	1	1	1	3	12	11	22	12	19	9	16	6	3	9	4	4	4	4	2	1	1	0	0	0	0	0	1	0	0	0
rhua5phi	1	C	24	18	21	21	16	15	12	13	10	16	27	23	18	18	21	15	14	14	20	14	18	13	14	15	15	12	12	13	14	12	18	14	10	11	12	16	19	11	10	12	10	11	5	7	15	12	12
kuyk4bcl	1	C	21	22	13	19	17	19	22	19	10	14	17	16	17	18	17	28	27	24	23	18	18	9	13	24	21	25	16	9	21	21	18	17	21	16	24	21	14	21	16	27	24	24	25	25	29	23	26
xvip2ttr	1	C	7	9	9	7	17	11	6	8	8	6	10	8	8	8	8	13	9	13	10	6	8	10	6	6	7	7	7	9	13	10	7	13	7	7	16	16	9	8	2	24	26	10	8	11	9	11	7
orer5lwy	1	C	7	6	18	7	12	11	19	17	7	4	5	18	9	22	4	1	1	0	1	1	12	4	1	4	3	2	9	4	7	6	2	13	4	8	14	12	8	8	7	6	7	6	6	8	9	7	5
edbu8yrd	1	C	20	26	21	15	10	14	11	13	11	17	10	16	21	19	9	17	17	16	18	14	20	17	20	18	18	21	22	17	23	22	21	28	13	21	17	18	21	17	27	28	21	26	20	30	29	20	30
uwxu5xig	1	G	18	18	16	5	4	0	5	10	1	1	1	0	2	0	4	10	NaN	0	8	0	4	2	0	0	3	NaN	0	NaN	NaN	NaN	NaN	NaN	NaN	NaN	NaN	NaN	NaN	NaN	NaN	NaN	NaN	NaN	NaN	NaN	NaN	NaN	NaN
auxp2tem	1	G	8	9	3	10	3	7	3	3	4	2	2	0	0	0	1	15	14	11	4	8	2	3	4	3	3	3	3	2	4	4	2	3	3	5	5	4	8	4	2	8	5	7	12	10	8	6	9
hpod5kla	1	G	7	13	6	13	4	19	18	14	23	4	4	9	7	10	10	2	3	4	2	15	11	6	8	10	7	3	18	11	1	8	3	7	1	2	6	9	9	23	4	4	7	9	6	9	10	9	0
nuxf5dmp	1	G	11	12	18	17	14	16	14	11	7	6	NaN	NaN	NaN	NaN	NaN	NaN	NaN	NaN	NaN	NaN	NaN	NaN	NaN	NaN	NaN	NaN	NaN	NaN	NaN	NaN	NaN	NaN	NaN	NaN	NaN	NaN	NaN	NaN	NaN	NaN	NaN	NaN	NaN	NaN	NaN	NaN	NaN
nsmu5nph	1	G	27	19	6	29	18	23	20	25	29	25	19	33	21	32	24	31	29	23	30	23	25	29	30	19	12	12	11	15	27	18	16	13	10	16	12	15	16	13	17	10	12	23	11	11	18	10	10
wuxv5xog	1	G	8	12	8	10	10	6	9	9	NaN	NaN	NaN	NaN	NaN	NaN	NaN	NaN	NaN	NaN	NaN	NaN	NaN	NaN	NaN	NaN	NaN	NaN	NaN	NaN	NaN	NaN	NaN	NaN	NaN	NaN	NaN	NaN	NaN	NaN	NaN	NaN	NaN	NaN	NaN	NaN	NaN	NaN	NaN
vper5lkp	1	G	4	5	8	6	2	4	5	3	1	3	0	NaN	NaN	NaN	NaN	NaN	NaN	NaN	NaN	NaN	NaN	NaN	NaN	NaN	NaN	NaN	NaN	NaN	NaN	NaN	NaN	NaN	NaN	NaN	NaN	NaN	NaN	NaN	NaN	NaN	NaN	NaN	NaN	NaN	NaN	NaN	NaN
orit5aym	1	G	14	14	18	NaN	NaN	5	5	9	5	6	8	13	8	NaN	NaN	NaN	NaN	NaN	NaN	NaN	NaN	NaN	NaN	NaN	NaN	NaN	NaN	NaN	NaN	NaN	NaN	NaN	NaN	NaN	NaN	NaN	NaN	NaN	NaN	NaN	NaN	NaN	NaN	NaN	NaN	NaN	NaN
uwiu8bon	2	B	10	11	11	7	13	12	10	17	12	11	6	7	12	7	12	11	10	13	7	13	11	14	7	15	14	12	7	7	9	9	10	7	11	10	9	10	11	8	8	7	8	8	8	7	6	5	10
uwxf6wfj	2	B	12	0	0	0	0	0	0	0	0	0	0	0	0	0	0	0	0	6	0	0	0	0	0	0	0	0	0	0	0	0	13	20	19	20	31	30	32	37	28	34	33	33	NaN	32	0	0	0
lkkd6wwp	2	B	4	4	4	4	4	3	5	5	4	3	5	3	4	3	4	2	4	3	3	3	1	4	8	7	7	3	4	4	4	2	4	5	4	4	4	3	2	3	6	5	3	3	3	3	4	5	4
fdlp6ihd	2	B	11	4	4	22	18	4	4	25	6	2	3	3	8	2	8	11	19	23	3	9	9	5	9	4	16	16	21	20	24	29	21	21	9	4	6	21	22	14	23	7	11	3	8	7	8	7	5
jkld8jrm	2	B	13	15	15	13	23	21	22	21	22	23	23	23	24	25	25	24	24	25	25	25	24	25	26	25	25	25	26	24	24	24	24	24	24	24	24	24	24	24	24	24	24	24	24	24	24	23	24
ytxv6ipg	2	B	14	19	17	13	7	6	7	7	5	1	4	2	4	3	3	3	3	4	3	4	4	4	6	4	4	4	3	5	5	7	5	6	2	2	8	3	11	3	3	3	4	3	3	5	3	3	1
iuau8mnw	2	B	9	2	5	8	15	1	18	2	4	3	3	4	11	5	3	15	2	2	2	15	0	2	0	0	0	0	2	0	6	5	2	13	12	2	21	15	10	28	29	13	3	2	0	0	2	2	0
auxv6azb	2	B	12	5	4	6	10	8	14	14	11	17	7	7	7	6	6	7	4	5	8	6	7	9	8	6	9	7	9	6	8	5	5	5	2	4	6	6	5	8	9	7	4	5	6	16	13	1	12
nuvk8aeg	2	B	22	16	16	14	24	14	10	11	14	17	15	21	14	21	13	8	9	15	12	15	19	17	11	12	16	16	11	13	9	10	14	18	13	13	10	9	8	10	13	10	9	11	13	18	8	10	12
kdxf8rrl	2	B	11	7	9	11	10	9	9	9	8	9	10	11	10	8	11	14	5	9	8	7	9	12	11	12	11	10	10	9	9	10	9	9	9	10	22	12	10	13	10	9	6	6	8	8	12	7	6
xpad6okp	2	B	15	12	16	7	14	13	9	5	6	5	6	9	6	7	6	5	5	7	10	11	4	7	5	9	4	4	5	5	13	7	13	2	2	4	5	14	9	11	10	14	8	12	16	10	5	5	3
tkyd6dsg	2	B	29	20	14	7	9	5	7	8	5	6	9	7	6	3	8	4	5	6	0	2	2	0	1	2	2	5	14	15	13	12	9	16	11	3	2	6	4	4	8	21	17	12	21	19	25	19	10
uhjd2sed	2	D	13	10	13	9	11	6	5	9	9	15	10	4	14	11	9	22	15	7	3	5	11	8	7	5	4	4	5	3	4	3	4	4	4	5	4	4	8	5	5	5	5	NaN	7	4	3	4	7
uhat8lkg	2	D	25	15	24	28	21	17	22	12	9	11	9	NaN	NaN	5	8	2	2	14	11	5	9	8	8	12	15	11	16	27	15	12	17	13	12	9	23	19	11	18	26	30	29	29	9	12	9	9	11
lpxf4bzn	2	D	7	7	7	7	8	13	14	8	10	8	12	15	9	7	7	5	5	10	7	7	6	10	9	9	11	14	17	16	13	12	13	6	5	7	10	8	6	6	7	8	7	8	18	7	9	22	20
fiah4ndi	2	D	15	14	9	7	3	8	5	5	8	8	10	15	9	6	9	8	7	6	9	7	6	5	3	5	7	10	7	5	10	9	9	15	12	7	10	4	7	7	11	11	7	7	8	14	9	7	6
road6wfm	2	D	29	33	20	20	4	3	2	1	4	8	5	2	3	0	1	3	9	9	4	5	7	6	3	4	2	2	8	11	10	NaN	9	NaN	9	13	7	3	NaN	NaN	NaN	NaN	NaN	NaN	NaN	NaN	NaN	NaN	NaN
phfk6wdj	2	D	7	8	7	12	12	8	10	10	9	NaN	5	5	9	6	15	9	11	15	NaN	13	5	NaN	12	NaN	NaN	NaN	13	13	NaN	NaN	NaN	11	8	12	NaN	NaN	NaN	NaN	NaN	NaN	NaN	NaN	NaN	NaN	NaN	NaN	NaN
phnd5fdf	2	D	1	0	0	0	1	1	0	0	1	NaN	1	1	0	1	0	0	0	0	1	0	0	0	0	0	0	0	0	0	0	0	1	1	0	3	0	1	1	0	0	0	0	1	1	0	0	0	0
brrw5xda	2	D	1	1	3	3	0	4	8	1	3	0	0	2	0	5	6	4	7	2	3	3	7	4	2	0	1	4	2	2	1	0	2	0	1	0	0	3	5	10	8	5	1	5	3	14	7	2	7
ndxf6dvi	2	D	16	18	22	11	13	12	28	24	6	5	5	10	8	5	8	14	12	15	6	7	5	10	7	7	8	6	13	7	7	7	16	19	6	11	20	8	4	4	7	9	6	7	7	7	6	8	13
kdir4wwb	2	D	7	5	16	25	24	6	10	19	23	19	14	6	7	15	26	19	23	22	24	17	10	9	8	12	8	14	10	10	19	10	15	12	12	11	8	8	6	16	12	11	23	12	15	12	12	19	20
ktlk4hll	2	D	23	27	25	6	13	13	4	26	2	7	4	4	16	13	12	14	11	13	4	5	5	2	4	5	3	8	8	17	16	11	3	4	2	4	11	9	9	12	7	5	2	2	2	2	6	4	9
xulu4idp	2	D	10	12	11	9	16	18	14	20	13	18	11	13	13	14	12	11	13	11	12	12	12	13	12	11	14	11	12	16	NaN	12	13	19	12	13	11	13	12	15	11	15	15	12	13	9	10	11	10
ndjp3tmw	2	E	18	13	14	13	14	11	14	15	11	NaN	15	13	13	13	10	12	15	11	10	13	17	16	10	11	9	12	10	11	NaN	15	11	15	12	12	17	NaN	12	11	16	14	11	12	13	12	14	19	11
uwat4xjj	2	E	0	0	0	0	0	0	0	1	1	0	0	0	0	0	0	0	0	0	0	0	0	1	1	0	0	0	0	0	0	0	0	0	0	0	0	6	0	3	0	0	0	0	0	0	0	0	0
lrsd5ztl	2	E	5	3	6	9	6	5	3	10	9	5	2	8	10	8	5	3	7	2	6	7	6	15	6	4	8	10	7	13	9	5	3	5	10	15	12	6	10	8	11	9	7	4	7	6	7	3	6
lrdx5iiy	2	E	13	24	15	17	25	13	8	16	16	13	13	20	21	10	7	7	NaN	25	14	23	18	NaN	NaN	12	10	9	13	NaN	14	15	15	17	NaN	NaN	NaN	NaN	NaN	NaN	NaN	NaN	NaN	NaN	NaN	NaN	NaN	NaN	NaN
lklu4jal	2	E	9	13	4	21	26	11	13	3	6	6	19	9	6	6	8	6	13	22	21	19	10	2	12	10	11	8	5	10	2	23	25	22	35	28	27	30	30	22	22	22	30	14	18	20	17	11	5
road4jyg	2	E	15	7	9	11	8	23	18	13	9	9	6	6	16	13	9	11	15	10	11	12	6	15	23	23	24	21	21	17	23	17	13	18	5	8	15	19	16	23	20	25	20	19	22	18	19	14	15
jufi5igb	2	E	8	7	8	31	22	30	29	12	8	5	3	2	6	21	23	27	31	20	25	32	34	38	28	33	24	22	17	18	22	30	5	11	10	13	25	22	29	17	19	20	24	15	14	12	8	6	2
irhd4uip	2	E	17	25	16	15	11	9	14	14	10	12	16	14	21	32	18	17	17	12	20	11	12	10	11	9	12	15	7	4	9	6	4	4	7	9	21	5	8	7	4	6	12	7	14	13	8	12	16
bruk4khl	2	E	9	4	7	9	4	9	3	4	4	3	1	3	8	5	0	3	6	8	3	3	1	2	6	2	3	5	4	3	3	3	0	3	2	4	2	3	0	0	3	3	7	3	4	2	2	3	2
nupo2syr	2	E	10	12	19	13	10	10	14	10	12	9	10	9	8	10	10	9	10	18	9	10	12	9	14	9	10	9	9	11	10	11	10	10	14	12	10	12	11	11	14	14	12	14	17	15	18	11	10
kuat2czi	2	E	4	6	7	10	9	20	21	19	24	21	17	23	29	30	29	34	32	33	29	34	36	32	34	40	39	41	39	42	42	44	45	45	45	45	45	45	45	45	45	45	45	45	45	45	45	45	45
gpfk5bgr	2	F	10	10	2	22	5	4	4	1	4	5	2	3	8	21	9	13	9	5	3	6	3	5	7	3	9	11	14	15	9	16	15	8	3	5	7	8	7	11	NaN	7	7	8	14	5	5	4	7
yuet4mbh	2	F	9	5	8	11	11	16	8	10	9	9	15	13	21	8	14	11	8	7	6	19	7	19	14	6	7	5	7	11	9	8	16	10	7	18	12	8	11	21	14	7	7	19	9	14	8	10	20
irlk2mdn	2	F	NaN	16	14	17	19	18	17	13	23	16	16	10	12	12	14	10	14	13	12	13	14	11	13	12	14	10	10	15	13	16	13	13	12	14	10	12	15	14	12	15	13	10	12	14	12	13	12
pwlr4ptg	2	F	20	11	1	13	22	41	16	18	17	29	24	10	20	5	1	0	7	1	2	4	3	6	5	3	5	12	9	13	10	13	28	27	19	15	13	9	15	17	1	10	13	6	23	40	30	33	21
bdxf2hej	2	F	3	18	18	2	18	6	2	2	8	14	15	16	9	14	23	7	3	6	2	3	4	4	11	4	3	6	18	15	5	3	2	2	2	2	8	12	NaN	10	2	12	4	4	11	3	3	8	7
nufi3btj	2	F	17	15	18	13	13	14	20	17	23	7	26	12	15	11	5	7	7	6	10	8	8	7	8	6	14	13	19	19	12	25	26	18	13	14	21	12	14	16	24	20	26	27	21	25	23	22	30
xpxv4wxi	2	F	NaN	9	11	15	10	11	19	18	17	15	14	11	8	15	15	12	20	18	20	18	14	17	13	11	13	11	16	17	20	13	12	11	16	16	22	23	20	15	15	18	11	14	12	13	14	16	15
tgkr2xpi	2	F	24	22	12	15	17	11	17	17	24	27	24	23	24	18	20	17	24	14	12	23	17	24	28	21	20	33	25	20	21	27	23	24	20	25	20	19	23	19	14	16	17	19	18	23	19	22	19
tvxf4nan	2	F	7	5	1	5	6	19	8	11	10	9	11	4	4	5	3	3	2	5	4	4	24	14	15	14	10	12	7	16	7	7	17	8	3	29	25	20	18	23	28	20	9	22	25	14	14	8	5
ordk4pvw	2	F	11	16	31	15	16	10	14	7	7	20	10	5	8	15	9	23	37	31	35	31	36	31	26	28	26	31	34	35	34	30	30	30	35	33	25	17	18	19	20	16	17	13	14	15	5	6	9
[truncated: 13 more columns]
