# Supplementary material for: Measuring Mindfulness: A Psychophysiological Approach
Source: Front Hum Neurosci. 2018 Jun 28;12:249. doi: 10.3389/fnhum.2018.00249 (PMC6031749; doi:10.3389/fnhum.2018.00249)
Supplement: Supplementary file 3 [file Data_Sheet_1.ZIP › BostanovEtAlMinfulness_Suppl_data/BostanovEtAlMinfulness_Suppl_ADSitems.txt]

<?php
$QuestionsADS = array(
'ADS01'=>array('1. haben mich Dinge beunruhigt, die mir sonst nichts ausmachen',0),
'ADS03'=>array('2. konnte ich meine trübsinnige Laune nicht loswerden,<br>'.
                  'obwohl mich meine Freunde/Familie versuchten, aufzumuntern',0),
'ADS05'=>array('3. hatte ich Mühe, mich zu konzentrieren',0),
'ADS06'=>array('4. war ich deprimiert/niedergeschlagen',0),
'ADS07'=>array('5. war alles anstrengend für mich',0),
'ADS09'=>array('6. dachte ich, mein Leben ist ein einziger Fehlschlag',0),
'ADS10'=>array('7. hatte ich Angst',0),
'ADS11'=>array('8. habe ich schlecht geschlafen',0),
'ADS12'=>array('9. war ich fröhlich gestimmt',1),
'ADS13'=>array('10. habe ich weniger als sonst geredet',0),
'ADS14'=>array('11. fühlte ich mich einsam',0),
'ADS16'=>array('12. habe ich das Leben genossen',1),
'ADS18'=>array('13. war ich traurig',0),
'ADS19'=>array('14. hatte ich das Gefühl, dass mich die Leute nicht leiden können',0),
'ADS20'=>array('15. konnte ich mich zu nichts aufraffen',0)
);

$AnswersADS = array(
0=>'selten oder überhaupt nicht',
1=>'manchmal',
2=>'öfter',
3=>'meistens, die ganze Zeit'
);
?>
