# Supplementary material for: Measuring Mindfulness: A Psychophysiological Approach
Source: Front Hum Neurosci. 2018 Jun 28;12:249. doi: 10.3389/fnhum.2018.00249 (PMC6031749; doi:10.3389/fnhum.2018.00249)
Supplement: Supplementary file 3 [file Data_Sheet_1.ZIP › BostanovEtAlMinfulness_Suppl_data/BostanovEtAlMinfulness_Suppl_ADSitemsData.csv]

ClientID	t	g	weekTot	phase	weekRel	adsTot	ads1	ads3	ads5	ads6	ads7	ads9	ads10	ads11	ads12	ads13	ads14	ads16	ads18	ads19	ads20
ukgr6ibi	1	A	1	t	1	23	1	1	1	2	2	1	1	3	2	0	2	2	2	2	1
ukgr6ibi	1	A	2	t	2	NaN	NaN	NaN	NaN	NaN	NaN	NaN	NaN	NaN	NaN	NaN	NaN	NaN	NaN	NaN	NaN
ukgr6ibi	1	A	3	t	3	NaN	NaN	NaN	NaN	NaN	NaN	NaN	NaN	NaN	NaN	NaN	NaN	NaN	NaN	NaN	NaN
ukgr6ibi	1	A	4	t	4	24	1	2	2	2	2	1	1	3	2	0	2	2	2	1	1
ukgr6ibi	1	A	5	t	5	22	1	1	1	2	2	1	2	3	2	0	1	2	2	1	1
ukgr6ibi	1	A	6	t	6	16	0	1	1	1	2	0	1	2	2	0	2	2	1	1	0
ukgr6ibi	1	A	7	t	7	16	0	1	1	1	2	0	1	2	2	0	2	2	1	1	0
ukgr6ibi	1	A	8	t	8	NaN	NaN	NaN	NaN	NaN	NaN	NaN	NaN	NaN	NaN	NaN	NaN	NaN	NaN	NaN	NaN
ukgr6ibi	1	A	9	f	1	22	0	2	1	2	2	0	1	2	3	0	2	3	1	2	1
ukgr6ibi	1	A	10	f	2	20	0	2	1	2	2	0	1	2	2	0	2	3	1	1	1
ukgr6ibi	1	A	11	f	3	23	1	2	0	2	2	0	2	2	2	0	2	3	2	1	2
ukgr6ibi	1	A	12	f	4	22	1	1	1	1	2	0	1	2	2	0	3	3	2	2	1
ukgr6ibi	1	A	13	f	5	18	1	1	0	1	2	0	1	2	2	0	2	3	1	1	1
ukgr6ibi	1	A	14	f	6	15	1	1	0	2	2	0	0	1	2	0	1	2	1	1	1
ukgr6ibi	1	A	15	f	7	20	1	1	0	2	2	1	1	1	2	0	2	3	2	1	1
ukgr6ibi	1	A	16	f	8	13	0	1	0	1	2	1	0	1	2	0	1	2	1	0	1
ukgr6ibi	1	A	17	f	9	14	1	1	0	1	2	0	1	1	2	0	1	2	1	0	1
ukgr6ibi	1	A	18	f	10	10	0	0	0	1	1	0	1	1	2	0	1	2	1	0	0
ukgr6ibi	1	A	19	f	11	16	0	1	0	2	2	0	0	1	3	0	1	2	1	2	1
ukgr6ibi	1	A	20	f	12	14	1	0	0	1	2	0	1	1	2	0	2	2	1	1	0
ukgr6ibi	1	A	21	f	13	27	1	2	2	3	3	1	1	1	3	0	2	3	2	1	2
ukgr6ibi	1	A	22	f	14	22	1	1	1	1	2	1	1	1	3	1	2	2	2	1	2
ukgr6ibi	1	A	23	f	15	12	0	1	1	1	1	0	0	1	2	0	1	2	1	0	1
ukgr6ibi	1	A	24	f	16	12	0	0	0	1	2	0	0	1	2	1	1	2	1	0	1
ukgr6ibi	1	A	25	f	17	8	0	0	0	0	1	0	1	1	2	0	0	1	1	0	1
ukgr6ibi	1	A	26	f	18	14	1	1	1	0	2	0	0	2	2	0	1	2	1	0	1
ukgr6ibi	1	A	27	f	19	11	0	1	1	1	1	0	0	1	2	0	1	2	1	0	0
ukgr6ibi	1	A	28	f	20	32	2	2	2	3	2	1	2	2	3	1	2	3	2	3	2
ukgr6ibi	1	A	29	f	21	15	1	1	1	1	1	0	0	2	2	0	1	2	1	1	1
ukgr6ibi	1	A	30	f	22	13	0	1	1	1	1	0	0	1	2	0	2	2	1	1	0
ukgr6ibi	1	A	31	f	23	12	1	1	0	1	1	0	1	1	2	0	1	2	1	0	0
ukgr6ibi	1	A	32	f	24	8	0	1	0	1	0	0	1	1	1	0	1	1	1	0	0
ukgr6ibi	1	A	33	f	25	9	0	0	0	1	0	0	1	1	1	0	1	2	1	1	0
ukgr6ibi	1	A	34	f	26	15	0	0	2	1	1	0	1	2	2	0	1	2	1	1	1
ukgr6ibi	1	A	35	f	27	13	0	0	0	1	0	0	1	3	2	0	1	2	1	1	1
ukgr6ibi	1	A	36	f	28	15	0	1	1	1	1	0	1	2	2	0	1	2	1	1	1
ukgr6ibi	1	A	37	f	29	15	0	1	2	1	1	0	1	2	2	0	1	2	1	0	1
ukgr6ibi	1	A	38	f	30	12	0	1	1	1	0	0	0	2	2	0	1	2	1	1	0
ukgr6ibi	1	A	39	f	31	12	0	0	1	0	1	0	1	2	3	0	1	2	1	0	0
ukgr6ibi	1	A	40	f	32	16	1	1	1	1	1	0	1	2	2	0	1	2	1	1	1
ukgr6ibi	1	A	41	f	33	13	0	0	1	1	1	0	0	2	2	0	1	2	1	1	1
ukgr6ibi	1	A	42	f	34	10	0	0	1	1	0	0	1	2	1	0	1	1	1	0	1
ukgr6ibi	1	A	43	f	35	12	1	1	0	1	0	0	1	2	1	0	1	2	1	1	0
ukgr6ibi	1	A	44	f	36	10	0	0	1	0	0	0	1	2	1	1	1	1	1	0	1
ukgr6ibi	1	A	45	f	37	9	0	0	0	1	0	0	1	2	1	0	1	2	1	0	0
ukgr6ibi	1	A	46	f	38	10	1	0	1	0	0	0	1	2	1	0	1	1	1	0	1
ukgr6ibi	1	A	47	f	39	11	0	0	2	0	1	0	1	3	1	0	1	1	1	0	0
ukgr6ibi	1	A	48	f	40	28	2	2	2	2	2	1	2	3	3	0	2	3	1	1	2
ukgr6ibi	1	A	49	f	41	14	1	1	1	1	1	0	0	2	2	0	1	1	1	1	1
ukgr6ibi	1	A	50	f	42	12	0	1	0	0	0	0	1	3	1	0	1	2	1	1	1
ukgr6ibi	1	A	51	f	43	12	1	0	1	0	2	0	1	2	2	0	1	1	1	0	0
ukgr6ibi	1	A	52	f	44	13	0	0	1	1	2	0	1	2	1	0	1	2	1	0	1
ukgr6ibi	1	A	53	f	45	18	2	1	2	1	2	0	1	2	2	0	1	2	1	0	1
ukgr6ibi	1	A	54	f	46	16	0	1	1	1	2	0	1	3	2	0	1	2	1	0	1
ukgr6ibi	1	A	55	f	47	17	0	0	2	1	2	0	1	3	2	0	1	2	1	0	2
ukgr6ibi	1	A	56	f	48	19	1	1	2	1	2	0	1	3	2	0	1	2	1	0	2
ukgr6ibi	1	A	57	f	49	14	0	0	2	1	3	0	1	1	1	0	1	2	1	0	1
ukgr6ibi	1	A	58	f	50	17	1	0	2	1	1	0	1	2	2	0	1	2	1	1	2
ukgr6ibi	1	A	59	f	51	26	1	2	3	2	3	1	1	3	2	1	1	2	1	1	2
ukgr6ibi	1	A	60	f	52	18	1	1	3	1	2	0	0	3	2	0	1	2	1	0	1
lunu6vmb	1	A	1	t	1	7	0	0	1	1	1	0	0	1	1	0	0	1	0	0	1
lunu6vmb	1	A	2	t	2	5	0	0	1	0	1	0	0	0	1	0	0	1	0	0	1
lunu6vmb	1	A	3	t	3	8	1	1	1	0	1	0	0	1	1	0	0	1	0	0	1
lunu6vmb	1	A	4	t	4	6	0	1	1	0	1	0	0	1	0	0	0	1	0	0	1
lunu6vmb	1	A	5	t	5	13	1	0	1	1	2	0	1	1	2	0	0	2	1	0	1
lunu6vmb	1	A	6	t	6	8	0	0	1	1	1	0	0	1	1	0	0	2	0	0	1
lunu6vmb	1	A	7	t	7	6	0	0	0	0	1	0	0	1	1	0	0	1	1	0	1
lunu6vmb	1	A	8	t	8	7	0	0	1	0	1	0	0	1	1	0	0	2	0	0	1
lunu6vmb	1	A	9	f	1	7	0	1	1	0	1	0	0	0	2	0	0	1	0	0	1
lunu6vmb	1	A	10	f	2	18	1	1	2	2	2	0	0	2	2	0	1	2	1	0	2
lunu6vmb	1	A	11	f	3	15	0	0	2	1	1	0	0	2	2	2	1	2	1	0	1
lunu6vmb	1	A	12	f	4	9	0	0	1	1	0	0	0	0	2	0	1	2	1	0	1
lunu6vmb	1	A	13	f	5	16	0	1	1	2	1	0	0	1	2	1	1	2	2	0	2
lunu6vmb	1	A	14	f	6	12	0	1	1	1	1	0	0	0	2	1	1	2	1	0	1
lunu6vmb	1	A	15	f	7	14	0	0	0	0	2	0	0	0	3	2	1	3	1	0	2
lunu6vmb	1	A	16	f	8	17	0	0	2	0	2	0	0	2	2	1	1	3	1	0	3
lunu6vmb	1	A	17	f	9	14	0	1	2	1	2	0	0	0	2	0	2	2	1	0	1
lunu6vmb	1	A	18	f	10	4	0	0	1	0	1	0	0	0	1	0	0	1	0	0	0
lunu6vmb	1	A	19	f	11	8	0	0	1	1	1	0	0	1	1	0	0	2	0	0	1
lunu6vmb	1	A	20	f	12	10	0	0	1	1	1	0	0	1	2	0	0	2	1	0	1
lunu6vmb	1	A	21	f	13	10	0	1	1	1	2	0	0	1	1	0	0	2	0	0	1
lunu6vmb	1	A	22	f	14	5	0	0	1	0	1	0	0	0	1	0	0	1	0	0	1
lunu6vmb	1	A	23	f	15	4	0	0	0	0	0	0	0	0	1	0	1	1	0	0	1
lunu6vmb	1	A	24	f	16	6	0	0	1	0	0	0	0	1	1	1	0	1	0	0	1
lunu6vmb	1	A	25	f	17	4	0	0	1	0	0	0	0	1	1	0	0	1	0	0	0
lunu6vmb	1	A	26	f	18	5	0	0	1	0	0	0	0	1	1	0	0	1	0	0	1
lunu6vmb	1	A	27	f	19	4	0	0	0	0	1	0	0	0	1	0	0	1	1	0	0
lunu6vmb	1	A	28	f	20	4	0	0	0	0	1	0	0	0	1	0	0	1	1	0	0
lunu6vmb	1	A	29	f	21	4	0	0	1	0	1	0	0	0	1	0	0	1	0	0	0
lunu6vmb	1	A	30	f	22	7	0	0	1	1	1	0	0	1	1	0	0	1	0	0	1
lunu6vmb	1	A	31	f	23	7	0	0	1	0	1	0	0	1	2	0	0	2	0	0	0
lunu6vmb	1	A	32	f	24	6	0	1	0	1	0	0	0	0	2	0	0	2	0	0	0
lunu6vmb	1	A	33	f	25	4	0	0	0	0	1	0	0	1	1	0	0	1	0	0	0
lunu6vmb	1	A	34	f	26	4	0	0	0	0	0	0	0	1	1	0	0	1	0	0	1
lunu6vmb	1	A	35	f	27	3	0	0	0	0	0	0	0	0	1	0	0	1	0	0	1
lunu6vmb	1	A	36	f	28	19	0	2	2	1	3	0	0	2	2	2	1	2	0	0	2
lunu6vmb	1	A	37	f	29	18	0	1	3	1	3	0	0	1	2	1	1	2	0	0	3
lunu6vmb	1	A	38	f	30	10	0	0	1	0	1	0	0	2	2	1	0	2	0	0	1
lunu6vmb	1	A	39	f	31	4	0	0	0	0	1	0	0	1	1	0	0	1	0	0	0
lunu6vmb	1	A	40	f	32	4	0	0	1	0	0	0	0	0	1	0	0	1	0	0	1
lunu6vmb	1	A	41	f	33	5	0	0	1	0	1	0	0	0	1	0	0	1	0	0	1
lunu6vmb	1	A	42	f	34	11	0	1	1	1	1	0	0	1	2	0	0	2	0	1	1
lunu6vmb	1	A	43	f	35	9	0	1	1	1	1	0	0	1	1	0	0	2	0	1	0
lunu6vmb	1	A	44	f	36	11	0	1	1	1	1	0	1	1	2	0	0	2	0	0	1
lunu6vmb	1	A	45	f	37	6	0	0	1	1	0	0	0	0	2	0	0	1	1	0	0
lunu6vmb	1	A	46	f	38	7	0	0	1	0	1	0	0	1	1	0	0	2	1	0	0
lunu6vmb	1	A	47	f	39	5	0	0	1	0	1	0	1	0	1	0	0	1	0	0	0
lunu6vmb	1	A	48	f	40	12	0	1	1	1	1	0	0	0	3	0	1	2	1	0	1
lunu6vmb	1	A	49	f	41	14	0	1	1	2	1	0	0	1	2	0	0	2	2	0	2
lunu6vmb	1	A	50	f	42	16	1	1	2	2	2	0	0	0	2	0	1	2	1	0	2
lunu6vmb	1	A	51	f	43	27	2	2	3	2	3	0	0	2	3	1	1	3	1	1	3
lunu6vmb	1	A	52	f	44	10	0	1	1	1	1	0	0	1	1	0	0	1	1	0	2
lunu6vmb	1	A	53	f	45	23	1	2	2	2	2	0	0	1	2	1	2	3	1	2	2
lunu6vmb	1	A	54	f	46	12	0	1	2	1	1	0	0	1	1	0	1	2	1	0	1
lunu6vmb	1	A	55	f	47	15	0	1	2	1	1	0	0	1	2	1	0	2	1	1	2
lunu6vmb	1	A	56	f	48	14	0	1	2	1	2	0	0	1	2	0	0	2	1	1	1
lunu6vmb	1	A	57	f	49	10	0	1	1	1	1	0	0	0	2	0	0	1	1	1	1
lunu6vmb	1	A	58	f	50	9	0	0	2	1	1	0	0	0	1	0	0	2	0	0	2
lunu6vmb	1	A	59	f	51	10	0	1	2	1	1	0	0	0	2	0	0	1	1	0	1
lunu6vmb	1	A	60	f	52	9	0	0	2	1	1	0	0	1	1	0	0	1	0	1	1
lrmj6jew	1	A	1	t	1	22	0	1	2	2	2	1	2	2	2	1	1	2	2	1	1
lrmj6jew	1	A	2	t	2	25	1	1	2	2	2	1	2	2	3	0	2	2	2	1	2
lrmj6jew	1	A	3	t	3	23	1	1	2	2	2	1	2	2	2	0	2	1	2	2	1
lrmj6jew	1	A	4	t	4	29	2	2	2	2	2	2	2	2	2	1	2	2	2	2	2
lrmj6jew	1	A	5	t	5	23	2	1	2	2	1	1	2	1	2	1	2	2	2	1	1
lrmj6jew	1	A	6	t	6	25	1	1	2	2	2	1	2	1	2	1	2	2	2	2	2
lrmj6jew	1	A	7	t	7	30	2	2	2	2	2	2	2	2	3	1	2	2	2	2	2
lrmj6jew	1	A	8	t	8	28	2	1	2	2	2	2	2	2	3	1	2	2	2	2	1
lrmj6jew	1	A	9	f	1	NaN	NaN	NaN	NaN	NaN	NaN	NaN	NaN	NaN	NaN	NaN	NaN	NaN	NaN	NaN	NaN
lrmj6jew	1	A	10	f	2	NaN	NaN	NaN	NaN	NaN	NaN	NaN	NaN	NaN	NaN	NaN	NaN	NaN	NaN	NaN	NaN
lrmj6jew	1	A	11	f	3	26	1	2	2	2	2	1	2	2	2	1	2	2	2	1	2
lrmj6jew	1	A	12	f	4	27	1	1	2	2	2	2	2	2	3	1	2	2	2	2	1
lrmj6jew	1	A	13	f	5	27	1	2	2	2	2	2	2	2	2	1	1	2	2	2	2
lrmj6jew	1	A	14	f	6	28	1	1	2	2	2	2	2	3	2	1	2	2	2	2	2
lrmj6jew	1	A	15	f	7	24	1	1	2	2	2	1	2	2	2	1	1	2	2	2	1
lrmj6jew	1	A	16	f	8	23	1	1	2	1	2	1	2	2	2	1	1	2	2	1	2
lrmj6jew	1	A	17	f	9	26	1	1	2	2	2	1	2	2	2	1	2	2	2	2	2
lrmj6jew	1	A	18	f	10	26	1	1	2	2	2	1	2	2	3	1	1	2	2	2	2
lrmj6jew	1	A	19	f	11	25	1	1	2	1	2	1	2	2	2	1	2	2	2	2	2
lrmj6jew	1	A	20	f	12	25	1	1	2	2	2	1	2	2	2	1	2	2	2	2	1
lrmj6jew	1	A	21	f	13	28	2	2	2	2	2	1	2	2	2	1	2	2	2	2	2
lrmj6jew	1	A	22	f	14	24	1	1	2	2	2	1	2	1	2	1	1	2	2	2	2
lrmj6jew	1	A	23	f	15	26	1	2	2	2	2	1	2	1	2	1	2	2	2	2	2
lrmj6jew	1	A	24	f	16	27	1	2	2	2	2	1	2	2	2	1	2	2	2	2	2
lrmj6jew	1	A	25	f	17	27	2	2	2	2	2	1	2	2	2	1	1	2	2	2	2
lrmj6jew	1	A	26	f	18	22	1	1	2	2	2	1	2	1	2	1	2	2	1	1	1
lrmj6jew	1	A	27	f	19	28	2	2	2	2	2	2	2	1	2	1	2	2	2	2	2
lrmj6jew	1	A	28	f	20	25	1	1	2	2	2	1	2	2	2	1	2	2	2	1	2
lrmj6jew	1	A	29	f	21	29	2	2	2	2	2	2	2	2	2	1	2	2	2	2	2
lrmj6jew	1	A	30	f	22	28	2	2	2	2	2	2	2	2	2	1	2	2	2	2	1
lrmj6jew	1	A	31	f	23	25	2	2	2	2	2	1	2	1	2	1	2	2	2	1	1
lrmj6jew	1	A	32	f	24	22	1	1	2	1	1	1	2	2	2	1	2	1	2	2	1
lrmj6jew	1	A	33	f	25	23	1	1	2	2	2	1	2	2	2	1	2	2	1	1	1
lrmj6jew	1	A	34	f	26	23	1	2	2	2	2	1	2	1	2	1	2	2	1	1	1
lrmj6jew	1	A	35	f	27	17	1	1	2	1	1	1	2	1	1	1	1	1	1	1	1
lrmj6jew	1	A	36	f	28	22	1	1	2	2	2	1	2	2	2	1	1	1	1	1	2
lrmj6jew	1	A	37	f	29	22	1	1	2	1	2	1	2	2	2	1	1	2	2	1	1
lrmj6jew	1	A	38	f	30	24	1	1	2	2	2	1	2	2	2	1	1	1	2	2	2
lrmj6jew	1	A	39	f	31	22	1	1	2	1	2	1	1	2	2	1	2	2	1	2	1
lrmj6jew	1	A	40	f	32	25	1	1	2	2	2	1	2	2	2	1	2	2	2	2	1
lrmj6jew	1	A	41	f	33	26	2	2	2	2	1	1	2	2	2	1	2	2	2	2	1
lrmj6jew	1	A	42	f	34	18	1	1	2	1	1	1	2	2	1	1	1	1	1	1	1
lrmj6jew	1	A	43	f	35	19	1	1	2	1	2	1	1	2	2	1	1	1	1	1	1
lrmj6jew	1	A	44	f	36	22	1	1	2	2	2	1	2	2	2	1	1	2	1	1	1
lrmj6jew	1	A	45	f	37	23	1	1	2	2	2	1	2	1	2	1	2	2	2	1	1
lrmj6jew	1	A	46	f	38	24	1	1	2	2	2	1	2	2	2	1	2	2	2	1	1
lrmj6jew	1	A	47	f	39	22	1	1	2	2	2	1	2	2	2	1	1	2	1	1	1
lrmj6jew	1	A	48	f	40	25	1	1	2	2	2	2	2	2	2	1	2	2	2	1	1
lrmj6jew	1	A	49	f	41	25	1	1	2	2	2	1	2	2	2	1	1	2	2	2	2
lrmj6jew	1	A	50	f	42	22	1	1	2	2	2	1	1	1	2	1	2	1	2	1	2
lrmj6jew	1	A	51	f	43	24	1	1	2	2	2	1	1	2	2	1	2	2	2	1	2
lrmj6jew	1	A	52	f	44	25	1	1	2	2	2	1	2	2	2	1	2	2	2	1	2
lrmj6jew	1	A	53	f	45	18	1	1	2	1	1	1	1	2	2	1	1	1	1	1	1
lrmj6jew	1	A	54	f	46	24	1	1	2	2	2	1	2	2	2	1	2	2	1	2	1
lrmj6jew	1	A	55	f	47	24	1	1	2	1	2	1	2	2	2	1	2	2	2	1	2
lrmj6jew	1	A	56	f	48	18	1	1	2	1	1	1	1	2	2	1	1	1	1	1	1
lrmj6jew	1	A	57	f	49	19	1	1	2	1	2	1	2	1	2	1	1	1	1	1	1
lrmj6jew	1	A	58	f	50	25	1	2	2	2	2	1	2	1	2	1	2	2	2	1	2
lrmj6jew	1	A	59	f	51	22	1	1	2	1	2	1	2	1	2	1	1	2	2	1	2
lrmj6jew	1	A	60	f	52	24	1	1	2	2	2	1	2	1	2	1	2	2	2	1	2
gpod8wgm	1	A	1	t	1	21	1	2	1	2	2	0	1	0	3	3	1	2	1	0	2
gpod8wgm	1	A	2	t	2	26	1	2	2	2	3	1	1	1	3	2	2	3	0	0	3
gpod8wgm	1	A	3	t	3	11	0	1	1	1	2	0	0	0	1	1	1	1	1	0	1
gpod8wgm	1	A	4	t	4	8	0	0	1	0	1	0	0	1	1	1	1	1	0	0	1
gpod8wgm	1	A	5	t	5	5	0	0	0	0	1	0	0	1	1	1	0	1	0	0	0
gpod8wgm	1	A	6	t	6	4	0	0	1	0	0	0	0	1	1	0	0	1	0	0	0
gpod8wgm	1	A	7	t	7	22	2	1	2	2	2	0	0	2	2	2	1	2	1	1	2
gpod8wgm	1	A	8	t	8	23	2	1	2	2	2	1	0	2	2	2	1	3	1	0	2
gpod8wgm	1	A	9	f	1	15	0	0	1	2	2	0	0	1	2	1	1	2	1	0	2
gpod8wgm	1	A	10	f	2	34	1	3	2	3	3	1	1	2	3	3	3	3	2	1	3
gpod8wgm	1	A	11	f	3	19	1	1	1	1	1	0	0	2	2	2	2	2	1	1	2
gpod8wgm	1	A	12	f	4	20	0	1	2	1	2	1	0	2	2	1	2	3	1	0	2
gpod8wgm	1	A	13	f	5	14	1	1	1	1	1	0	0	2	2	1	0	2	1	0	1
gpod8wgm	1	A	14	f	6	23	2	1	2	2	2	1	0	2	2	1	2	3	1	1	1
gpod8wgm	1	A	15	f	7	16	1	1	1	1	1	0	0	2	2	1	2	2	1	0	1
gpod8wgm	1	A	16	f	8	8	1	0	1	0	1	0	0	1	1	0	1	1	0	0	1
gpod8wgm	1	A	17	f	9	13	1	1	1	1	1	0	0	1	2	1	1	2	0	0	1
gpod8wgm	1	A	18	f	10	6	0	0	0	0	1	0	0	0	1	0	1	2	0	0	1
gpod8wgm	1	A	19	f	11	14	2	1	1	1	1	0	0	1	2	1	1	2	0	0	1
gpod8wgm	1	A	20	f	12	21	1	1	2	2	2	0	0	2	3	1	1	3	1	0	2
gpod8wgm	1	A	21	f	13	7	0	0	1	0	1	0	0	1	1	0	1	2	0	0	0
gpod8wgm	1	A	22	f	14	29	2	2	2	2	3	1	1	3	3	2	2	2	1	1	2
gpod8wgm	1	A	23	f	15	25	1	2	2	2	2	1	1	2	3	2	1	3	1	0	2
gpod8wgm	1	A	24	f	16	29	1	2	2	2	2	1	2	3	2	2	2	3	1	1	3
gpod8wgm	1	A	25	f	17	25	2	1	2	2	2	1	1	2	3	2	1	3	1	0	2
gpod8wgm	1	A	26	f	18	10	1	0	1	1	1	0	1	1	1	0	1	2	0	0	0
gpod8wgm	1	A	27	f	19	11	1	0	1	1	1	0	1	2	2	0	0	2	0	0	0
gpod8wgm	1	A	28	f	20	5	0	0	0	0	0	0	0	1	1	0	1	2	0	0	0
gpod8wgm	1	A	29	f	21	5	1	0	0	0	0	0	0	1	1	0	1	1	0	0	0
gpod8wgm	1	A	30	f	22	8	1	0	0	0	1	0	0	1	1	0	2	1	0	0	1
gpod8wgm	1	A	31	f	23	18	1	1	1	2	2	1	1	1	2	0	2	2	0	0	2
gpod8wgm	1	A	32	f	24	13	1	1	1	1	2	1	0	1	1	0	1	2	0	0	1
gpod8wgm	1	A	33	f	25	4	0	0	1	0	0	0	0	1	1	0	0	1	0	0	0
gpod8wgm	1	A	34	f	26	8	0	0	2	1	1	0	0	1	1	0	0	1	0	0	1
gpod8wgm	1	A	35	f	27	8	1	0	1	1	1	0	0	1	1	1	0	1	0	0	0
gpod8wgm	1	A	36	f	28	6	0	0	1	0	1	0	0	1	1	0	0	1	0	0	1
gpod8wgm	1	A	37	f	29	8	1	0	2	0	1	0	0	1	1	0	0	1	0	0	1
gpod8wgm	1	A	38	f	30	15	1	1	2	1	2	0	0	1	2	0	0	2	1	0	2
gpod8wgm	1	A	39	f	31	7	0	0	1	1	1	0	0	1	1	0	0	1	0	0	1
gpod8wgm	1	A	40	f	32	17	1	2	2	2	2	0	1	1	2	0	0	2	0	0	2
gpod8wgm	1	A	41	f	33	7	0	0	1	1	1	0	0	0	1	0	0	2	0	0	1
gpod8wgm	1	A	42	f	34	12	0	0	1	0	1	0	0	1	2	0	2	2	2	0	1
gpod8wgm	1	A	43	f	35	9	0	1	1	1	0	0	0	0	1	0	2	2	0	0	1
gpod8wgm	1	A	44	f	36	24	1	2	2	2	2	1	0	2	2	2	3	3	0	0	2
gpod8wgm	1	A	45	f	37	11	0	1	1	1	1	0	0	1	1	1	2	1	0	0	1
gpod8wgm	1	A	46	f	38	8	0	0	1	0	1	0	0	1	1	0	2	1	0	0	1
gpod8wgm	1	A	47	f	39	9	0	1	1	1	1	0	0	0	1	0	1	2	0	0	1
gpod8wgm	1	A	48	f	40	9	0	0	1	1	1	0	0	1	1	0	1	2	0	0	1
gpod8wgm	1	A	49	f	41	5	0	0	1	0	0	0	0	0	1	0	1	1	0	0	1
gpod8wgm	1	A	50	f	42	7	0	0	1	0	1	0	0	1	1	0	0	1	1	0	1
gpod8wgm	1	A	51	f	43	9	0	0	1	1	1	0	0	1	1	0	1	2	0	0	1
gpod8wgm	1	A	52	f	44	24	1	2	2	2	2	1	0	2	3	0	2	3	2	0	2
gpod8wgm	1	A	53	f	45	13	1	0	1	1	1	1	0	1	2	1	1	2	0	0	1
gpod8wgm	1	A	54	f	46	28	1	2	3	2	3	1	0	2	2	2	2	3	2	0	3
gpod8wgm	1	A	55	f	47	20	0	1	2	1	2	1	1	1	2	1	1	2	1	2	2
gpod8wgm	1	A	56	f	48	4	1	0	0	0	0	0	0	0	1	0	1	1	0	0	0
gpod8wgm	1	A	57	f	49	4	0	0	0	0	0	0	0	1	1	0	1	1	0	0	0
gpod8wgm	1	A	58	f	50	4	0	0	0	0	0	0	0	0	1	0	1	2	0	0	0
gpod8wgm	1	A	59	f	51	1	0	0	0	0	0	0	0	0	0	0	0	1	0	0	0
gpod8wgm	1	A	60	f	52	6	0	0	0	0	1	0	0	1	1	0	1	1	0	0	1
ronr6tsn	1	A	1	t	1	10	1	0	0	0	1	0	0	0	2	1	2	2	1	0	0
ronr6tsn	1	A	2	t	2	7	0	0	0	1	1	0	0	0	2	1	0	1	1	0	0
ronr6tsn	1	A	3	t	3	6	0	0	0	0	0	0	0	0	2	0	1	2	1	0	0
ronr6tsn	1	A	4	t	4	7	0	0	0	1	1	0	0	0	1	0	1	2	1	0	0
ronr6tsn	1	A	5	t	5	8	0	0	0	1	1	0	0	0	3	0	0	2	1	0	0
ronr6tsn	1	A	6	t	6	9	0	1	0	1	1	0	0	0	2	1	0	2	1	0	0
ronr6tsn	1	A	7	t	7	18	0	2	0	2	2	1	1	0	2	1	1	2	2	1	1
ronr6tsn	1	A	8	t	8	12	1	1	0	1	2	0	0	0	2	1	1	2	1	0	0
ronr6tsn	1	A	9	f	1	11	0	0	0	1	2	0	0	0	2	1	1	2	1	0	1
ronr6tsn	1	A	10	f	2	10	0	1	0	1	1	0	0	0	2	1	0	2	1	0	1
ronr6tsn	1	A	11	f	3	8	0	0	0	1	1	0	0	0	2	1	0	2	1	0	0
ronr6tsn	1	A	12	f	4	7	0	0	0	1	0	0	0	0	2	0	1	2	1	0	0
ronr6tsn	1	A	13	f	5	19	0	2	0	2	2	1	1	1	2	1	2	2	2	0	1
ronr6tsn	1	A	14	f	6	14	0	1	0	1	1	0	1	1	2	1	1	2	1	0	2
ronr6tsn	1	A	15	f	7	10	0	1	0	1	1	0	0	0	2	1	0	2	1	0	1
ronr6tsn	1	A	16	f	8	10	0	0	0	1	1	0	1	1	2	0	0	2	1	0	1
ronr6tsn	1	A	17	f	9	9	0	0	0	1	1	0	0	0	2	0	1	2	1	0	1
ronr6tsn	1	A	18	f	10	10	0	0	0	1	1	0	0	1	2	0	1	2	1	0	1
ronr6tsn	1	A	19	f	11	12	0	1	0	1	1	0	0	1	2	1	1	3	0	0	1
ronr6tsn	1	A	20	f	12	14	0	1	0	2	2	0	0	1	2	0	1	3	1	0	1
ronr6tsn	1	A	21	f	13	11	0	1	0	1	1	0	0	0	2	0	2	3	1	0	0
ronr6tsn	1	A	22	f	14	10	0	0	0	1	1	0	0	0	2	1	1	2	1	0	1
ronr6tsn	1	A	23	f	15	10	0	0	1	1	1	0	1	0	2	1	1	2	0	0	0
ronr6tsn	1	A	24	f	16	13	0	1	0	1	1	1	0	0	2	1	1	2	2	0	1
ronr6tsn	1	A	25	f	17	13	0	1	0	1	1	1	0	0	2	1	1	2	2	0	1
ronr6tsn	1	A	26	f	18	14	0	1	0	2	1	1	0	0	2	1	1	2	2	0	1
ronr6tsn	1	A	27	f	19	12	0	1	0	1	1	1	1	0	2	0	1	2	1	0	1
ronr6tsn	1	A	28	f	20	10	0	1	0	1	0	1	0	0	2	0	1	2	1	0	1
ronr6tsn	1	A	29	f	21	13	0	1	0	1	1	1	0	0	2	1	1	2	2	1	0
ronr6tsn	1	A	30	f	22	7	0	0	0	1	1	0	0	0	1	0	1	1	1	0	1
ronr6tsn	1	A	31	f	23	7	0	0	0	1	0	0	0	0	2	0	1	2	1	0	0
ronr6tsn	1	A	32	f	24	9	0	0	0	1	1	0	0	0	2	0	1	2	1	1	0
ronr6tsn	1	A	33	f	25	11	0	0	0	1	1	1	1	0	2	1	1	2	1	0	0
ronr6tsn	1	A	34	f	26	9	0	0	0	1	0	1	1	0	2	0	1	2	1	0	0
ronr6tsn	1	A	35	f	27	8	0	0	0	1	0	1	0	0	2	0	1	2	1	0	0
ronr6tsn	1	A	36	f	28	8	0	0	0	1	0	1	0	0	2	0	1	2	1	0	0
ronr6tsn	1	A	37	f	29	6	0	0	0	1	0	1	0	0	1	0	1	1	1	0	0
ronr6tsn	1	A	38	f	30	6	0	0	0	0	0	0	0	0	2	0	1	2	1	0	0
ronr6tsn	1	A	39	f	31	7	0	0	0	1	0	0	0	0	2	0	1	2	1	0	0
ronr6tsn	1	A	40	f	32	9	0	1	0	1	0	1	1	1	1	0	1	1	1	0	0
ronr6tsn	1	A	41	f	33	7	0	0	0	0	1	0	0	1	2	0	1	1	1	0	0
ronr6tsn	1	A	42	f	34	8	0	1	0	0	0	0	0	1	1	1	1	1	1	0	1
ronr6tsn	1	A	43	f	35	10	0	0	0	1	0	2	1	1	1	0	1	2	1	0	0
ronr6tsn	1	A	44	f	36	11	0	0	0	1	1	1	1	1	2	0	1	2	1	0	0
ronr6tsn	1	A	45	f	37	15	0	0	0	1	2	1	1	1	2	1	1	2	1	1	1
ronr6tsn	1	A	46	f	38	14	0	0	0	1	1	2	2	1	2	0	2	2	1	0	0
ronr6tsn	1	A	47	f	39	12	0	0	0	1	1	2	1	1	1	1	1	2	1	0	0
ronr6tsn	1	A	48	f	40	9	0	0	0	1	0	1	0	0	2	0	2	2	1	0	0
ronr6tsn	1	A	49	f	41	11	0	0	0	1	0	1	2	1	1	0	2	1	2	0	0
ronr6tsn	1	A	50	f	42	9	0	0	0	1	1	0	0	0	2	0	2	1	2	0	0
ronr6tsn	1	A	51	f	43	9	0	0	0	1	1	1	1	1	1	0	1	1	1	0	0
ronr6tsn	1	A	52	f	44	8	0	0	0	1	1	1	1	1	1	0	1	1	0	0	0
ronr6tsn	1	A	53	f	45	9	0	0	0	0	1	1	1	1	1	1	1	1	1	0	0
ronr6tsn	1	A	54	f	46	17	1	0	0	2	2	2	2	2	2	0	1	2	1	0	0
ronr6tsn	1	A	55	f	47	9	0	0	0	1	0	2	0	1	1	0	1	2	1	0	0
ronr6tsn	1	A	56	f	48	11	0	0	0	1	1	1	1	1	1	0	1	2	1	0	1
ronr6tsn	1	A	57	f	49	13	0	1	0	1	1	1	1	1	2	0	2	2	1	0	0
ronr6tsn	1	A	58	f	50	10	0	0	0	1	0	1	1	1	2	0	1	2	1	0	0
ronr6tsn	1	A	59	f	51	9	0	0	0	0	0	1	1	1	2	0	1	2	1	0	0
ronr6tsn	1	A	60	f	52	20	0	1	0	2	1	3	2	0	2	1	2	2	2	1	1
iuhu6gyr	1	A	1	t	1	21	1	2	1	2	2	0	0	2	3	2	1	2	1	0	2
iuhu6gyr	1	A	2	t	2	22	1	2	1	2	2	1	0	1	3	2	1	3	1	0	2
iuhu6gyr	1	A	3	t	3	12	1	1	0	0	0	0	0	1	2	2	1	3	0	0	1
iuhu6gyr	1	A	4	t	4	9	1	1	0	0	1	0	0	0	2	1	0	2	0	0	1
iuhu6gyr	1	A	5	t	5	11	1	1	1	0	0	0	0	1	2	1	0	2	0	0	2
iuhu6gyr	1	A	6	t	6	15	1	1	0	1	1	0	0	1	3	1	1	2	1	0	2
iuhu6gyr	1	A	7	t	7	10	1	1	0	0	0	0	0	1	2	1	1	2	0	0	1
iuhu6gyr	1	A	8	t	8	14	1	1	0	1	1	0	0	1	3	1	0	3	0	0	2
iuhu6gyr	1	A	9	f	1	18	1	1	0	1	2	0	0	2	2	2	1	3	1	0	2
iuhu6gyr	1	A	10	f	2	10	1	1	0	0	1	0	0	0	2	1	0	2	0	0	2
iuhu6gyr	1	A	11	f	3	16	1	1	1	1	1	0	0	2	3	1	0	3	0	0	2
iuhu6gyr	1	A	12	f	4	10	0	0	0	0	1	0	0	1	3	1	0	2	0	0	2
iuhu6gyr	1	A	13	f	5	10	1	0	0	0	1	0	0	1	3	1	0	3	0	0	0
iuhu6gyr	1	A	14	f	6	9	1	0	0	0	1	0	0	1	2	1	0	2	0	0	1
iuhu6gyr	1	A	15	f	7	8	0	0	0	0	1	0	0	1	2	1	0	2	0	0	1
iuhu6gyr	1	A	16	f	8	12	1	1	0	1	1	0	0	0	3	1	0	3	1	0	0
iuhu6gyr	1	A	17	f	9	9	1	0	1	0	1	0	0	1	2	0	0	2	0	0	1
iuhu6gyr	1	A	18	f	10	4	0	0	0	0	0	0	0	0	1	0	0	2	0	0	1
iuhu6gyr	1	A	19	f	11	6	0	0	0	0	1	0	0	0	2	0	0	2	0	0	1
iuhu6gyr	1	A	20	f	12	7	0	0	0	0	1	0	0	1	2	0	0	2	0	0	1
iuhu6gyr	1	A	21	f	13	13	1	1	0	1	1	0	0	1	2	1	0	3	0	0	2
iuhu6gyr	1	A	22	f	14	15	1	1	0	1	1	0	1	1	3	1	0	3	0	0	2
iuhu6gyr	1	A	23	f	15	10	1	1	0	0	1	0	0	1	2	1	0	2	0	0	1
iuhu6gyr	1	A	24	f	16	2	0	0	0	0	0	0	0	0	1	0	0	1	0	0	0
iuhu6gyr	1	A	25	f	17	6	0	0	0	0	0	0	0	1	2	1	0	1	0	0	1
iuhu6gyr	1	A	26	f	18	2	0	0	0	0	0	0	0	0	1	0	0	1	0	0	0
iuhu6gyr	1	A	27	f	19	3	0	0	0	0	0	0	0	1	1	0	0	1	0	0	0
iuhu6gyr	1	A	28	f	20	5	0	0	0	0	0	0	0	1	2	0	0	2	0	0	0
iuhu6gyr	1	A	29	f	21	5	1	0	0	0	0	0	0	0	2	0	0	2	0	0	0
iuhu6gyr	1	A	30	f	22	6	0	0	0	0	0	0	0	1	2	1	0	2	0	0	0
iuhu6gyr	1	A	31	f	23	2	0	0	0	0	0	0	0	0	1	0	0	1	0	0	0
iuhu6gyr	1	A	32	f	24	0	0	0	0	0	0	0	0	0	0	0	0	0	0	0	0
iuhu6gyr	1	A	33	f	25	2	0	0	0	0	0	0	0	0	1	0	0	1	0	0	0
iuhu6gyr	1	A	34	f	26	2	0	0	0	0	0	0	0	0	1	0	0	1	0	0	0
iuhu6gyr	1	A	35	f	27	3	0	0	0	0	0	0	0	0	0	0	3	0	0	0	0
iuhu6gyr	1	A	36	f	28	0	0	0	0	0	0	0	0	0	0	0	0	0	0	0	0
iuhu6gyr	1	A	37	f	29	0	0	0	0	0	0	0	0	0	0	0	0	0	0	0	0
iuhu6gyr	1	A	38	f	30	0	0	0	0	0	0	0	0	0	0	0	0	0	0	0	0
iuhu6gyr	1	A	39	f	31	0	0	0	0	0	0	0	0	0	0	0	0	0	0	0	0
iuhu6gyr	1	A	40	f	32	0	0	0	0	0	0	0	0	0	0	0	0	0	0	0	0
iuhu6gyr	1	A	41	f	33	0	0	0	0	0	0	0	0	0	0	0	0	0	0	0	0
iuhu6gyr	1	A	42	f	34	0	0	0	0	0	0	0	0	0	0	0	0	0	0	0	0
iuhu6gyr	1	A	43	f	35	3	0	0	0	0	0	0	0	0	0	0	0	3	0	0	0
iuhu6gyr	1	A	44	f	36	1	0	0	0	1	0	0	0	0	0	0	0	0	0	0	0
iuhu6gyr	1	A	45	f	37	0	0	0	0	0	0	0	0	0	0	0	0	0	0	0	0
iuhu6gyr	1	A	46	f	38	0	0	0	0	0	0	0	0	0	0	0	0	0	0	0	0
iuhu6gyr	1	A	47	f	39	0	0	0	0	0	0	0	0	0	0	0	0	0	0	0	0
iuhu6gyr	1	A	48	f	40	3	0	0	0	0	0	0	0	1	1	0	0	1	0	0	0
iuhu6gyr	1	A	49	f	41	3	0	0	0	0	0	0	0	0	1	0	0	1	1	0	0
iuhu6gyr	1	A	50	f	42	0	0	0	0	0	0	0	0	0	0	0	0	0	0	0	0
iuhu6gyr	1	A	51	f	43	2	0	0	0	0	0	0	0	0	1	0	0	1	0	0	0
iuhu6gyr	1	A	52	f	44	7	0	0	0	0	0	0	0	1	1	0	2	0	3	0	0
iuhu6gyr	1	A	53	f	45	5	0	0	0	0	0	0	1	1	1	0	0	1	1	0	0
iuhu6gyr	1	A	54	f	46	1	0	0	0	0	0	0	0	0	1	0	0	0	0	0	0
iuhu6gyr	1	A	55	f	47	0	0	0	0	0	0	0	0	0	0	0	0	0	0	0	0
iuhu6gyr	1	A	56	f	48	0	0	0	0	0	0	0	0	0	0	0	0	0	0	0	0
iuhu6gyr	1	A	57	f	49	0	0	0	0	0	0	0	0	0	0	0	0	0	0	0	0
iuhu6gyr	1	A	58	f	50	0	0	0	0	0	0	0	0	0	0	0	0	0	0	0	0
iuhu6gyr	1	A	59	f	51	0	0	0	0	0	0	0	0	0	0	0	0	0	0	0	0
iuhu6gyr	1	A	60	f	52	0	0	0	0	0	0	0	0	0	0	0	0	0	0	0	0
irjh8pxw	1	A	1	t	1	2	0	0	0	0	0	0	0	0	1	0	0	1	0	0	0
irjh8pxw	1	A	2	t	2	8	1	0	0	0	0	0	0	0	1	1	2	1	1	1	0
irjh8pxw	1	A	3	t	3	6	1	0	0	0	0	0	0	0	1	1	0	1	1	1	0
irjh8pxw	1	A	4	t	4	2	0	0	0	0	0	0	0	0	1	0	0	1	0	0	0
irjh8pxw	1	A	5	t	5	6	0	0	0	0	0	2	0	0	0	0	0	3	0	1	0
irjh8pxw	1	A	6	t	6	5	0	0	0	0	0	0	0	0	1	1	0	1	1	1	0
irjh8pxw	1	A	7	t	7	4	1	0	0	0	0	0	0	0	1	0	0	1	0	1	0
irjh8pxw	1	A	8	t	8	0	0	0	0	0	0	0	0	0	0	0	0	0	0	0	0
irjh8pxw	1	A	9	f	1	0	0	0	0	0	0	0	0	0	0	0	0	0	0	0	0
irjh8pxw	1	A	10	f	2	0	0	0	0	0	0	0	0	0	0	0	0	0	0	0	0
irjh8pxw	1	A	11	f	3	0	0	0	0	0	0	0	0	0	0	0	0	0	0	0	0
irjh8pxw	1	A	12	f	4	2	0	0	0	0	0	0	0	0	1	0	0	1	0	0	0
irjh8pxw	1	A	13	f	5	4	0	0	0	0	0	0	0	0	1	0	1	1	1	0	0
irjh8pxw	1	A	14	f	6	1	0	0	0	0	0	0	0	0	0	0	0	1	0	0	0
irjh8pxw	1	A	15	f	7	3	0	0	0	0	0	0	0	0	1	1	0	1	0	0	0
irjh8pxw	1	A	16	f	8	2	0	0	0	0	0	0	0	0	1	0	0	1	0	0	0
irjh8pxw	1	A	17	f	9	2	0	0	0	0	0	0	0	0	1	0	0	1	0	0	0
irjh8pxw	1	A	18	f	10	3	0	0	0	0	0	0	0	0	1	0	0	2	0	0	0
irjh8pxw	1	A	19	f	11	8	0	0	0	0	1	0	1	0	2	1	0	2	1	0	0
irjh8pxw	1	A	20	f	12	13	1	0	0	1	1	0	1	1	2	1	1	3	1	0	0
irjh8pxw	1	A	21	f	13	14	1	0	0	0	1	0	1	1	3	1	1	3	2	0	0
irjh8pxw	1	A	22	f	14	7	0	0	0	0	1	0	0	0	2	0	1	2	1	0	0
irjh8pxw	1	A	23	f	15	6	0	0	0	0	1	0	0	0	2	0	0	2	1	0	0
irjh8pxw	1	A	24	f	16	1	0	0	0	0	0	0	0	0	0	0	0	0	1	0	0
irjh8pxw	1	A	25	f	17	0	0	0	0	0	0	0	0	0	0	0	0	0	0	0	0
irjh8pxw	1	A	26	f	18	0	0	0	0	0	0	0	0	0	0	0	0	0	0	0	0
irjh8pxw	1	A	27	f	19	1	0	0	0	0	0	0	0	0	0	0	1	0	0	0	0
irjh8pxw	1	A	28	f	20	0	0	0	0	0	0	0	0	0	0	0	0	0	0	0	0
irjh8pxw	1	A	29	f	21	0	0	0	0	0	0	0	0	0	0	0	0	0	0	0	0
irjh8pxw	1	A	30	f	22	2	0	0	0	0	0	0	1	0	0	0	0	0	1	0	0
irjh8pxw	1	A	31	f	23	0	0	0	0	0	0	0	0	0	0	0	0	0	0	0	0
irjh8pxw	1	A	32	f	24	0	0	0	0	0	0	0	0	0	0	0	0	0	0	0	0
irjh8pxw	1	A	33	f	25	0	0	0	0	0	0	0	0	0	0	0	0	0	0	0	0
irjh8pxw	1	A	34	f	26	7	0	0	0	1	0	0	1	1	1	0	1	1	1	0	0
irjh8pxw	1	A	35	f	27	8	0	0	0	0	0	0	0	1	1	1	1	2	2	0	0
irjh8pxw	1	A	36	f	28	5	0	0	0	0	0	0	1	0	1	0	1	1	1	0	0
irjh8pxw	1	A	37	f	29	1	0	0	0	0	0	0	0	0	0	0	0	1	0	0	0
irjh8pxw	1	A	38	f	30	2	0	0	0	0	0	0	0	0	1	0	0	1	0	0	0
irjh8pxw	1	A	39	f	31	0	0	0	0	0	0	0	0	0	0	0	0	0	0	0	0
irjh8pxw	1	A	40	f	32	0	0	0	0	0	0	0	0	0	0	0	0	0	0	0	0
irjh8pxw	1	A	41	f	33	0	0	0	0	0	0	0	0	0	0	0	0	0	0	0	0
irjh8pxw	1	A	42	f	34	4	0	0	0	0	0	0	0	0	3	0	0	1	0	0	0
irjh8pxw	1	A	43	f	35	2	0	0	0	0	0	0	0	0	1	0	0	1	0	0	0
irjh8pxw	1	A	44	f	36	0	0	0	0	0	0	0	0	0	0	0	0	0	0	0	0
irjh8pxw	1	A	45	f	37	7	0	0	0	1	1	0	0	0	1	1	1	1	1	0	0
irjh8pxw	1	A	46	f	38	0	0	0	0	0	0	0	0	0	0	0	0	0	0	0	0
irjh8pxw	1	A	47	f	39	2	0	0	0	0	0	0	0	0	1	0	0	1	0	0	0
irjh8pxw	1	A	48	f	40	1	0	0	0	0	0	0	0	0	0	0	0	1	0	0	0
irjh8pxw	1	A	49	f	41	2	0	0	0	0	0	0	0	0	0	0	0	0	1	1	0
irjh8pxw	1	A	50	f	42	4	0	0	0	0	0	0	0	0	1	0	1	1	1	0	0
irjh8pxw	1	A	51	f	43	1	0	1	0	0	0	0	0	0	0	0	0	0	0	0	0
irjh8pxw	1	A	52	f	44	0	0	0	0	0	0	0	0	0	0	0	0	0	0	0	0
irjh8pxw	1	A	53	f	45	0	0	0	0	0	0	0	0	0	0	0	0	0	0	0	0
irjh8pxw	1	A	54	f	46	0	0	0	0	0	0	0	0	0	0	0	0	0	0	0	0
irjh8pxw	1	A	55	f	47	2	0	0	0	0	0	0	0	0	1	0	0	1	0	0	0
irjh8pxw	1	A	56	f	48	0	0	0	0	0	0	0	0	0	0	0	0	0	0	0	0
irjh8pxw	1	A	57	f	49	0	0	0	0	0	0	0	0	0	0	0	0	0	0	0	0
irjh8pxw	1	A	58	f	50	8	0	0	0	1	0	0	0	1	1	1	1	2	1	0	0
irjh8pxw	1	A	59	f	51	1	0	0	0	0	0	0	0	0	1	0	0	0	0	0	0
irjh8pxw	1	A	60	f	52	0	0	0	0	0	0	0	0	0	0	0	0	0	0	0	0
npod6ehm	1	A	1	t	1	18	1	2	1	2	2	0	0	2	2	1	1	2	1	0	1
npod6ehm	1	A	2	t	2	22	0	2	2	2	2	0	0	2	2	2	2	2	2	0	2
npod6ehm	1	A	3	t	3	7	0	0	1	0	0	0	0	1	1	1	1	1	0	0	1
npod6ehm	1	A	4	t	4	10	0	3	0	1	0	0	0	1	1	1	1	1	1	0	0
npod6ehm	1	A	5	t	5	1	0	0	0	0	0	0	0	1	0	0	0	0	0	0	0
npod6ehm	1	A	6	t	6	5	0	0	0	0	1	0	0	1	0	1	1	1	0	0	0
npod6ehm	1	A	7	t	7	6	0	0	0	1	0	0	0	1	1	1	0	1	0	0	1
npod6ehm	1	A	8	t	8	0	0	0	0	0	0	0	0	0	0	0	0	0	0	0	0
npod6ehm	1	A	9	f	1	0	0	0	0	0	0	0	0	0	0	0	0	0	0	0	0
npod6ehm	1	A	10	f	2	3	0	0	0	0	0	0	0	1	0	0	1	0	0	0	1
npod6ehm	1	A	11	f	3	7	1	1	0	1	0	0	0	1	0	1	0	0	1	1	0
npod6ehm	1	A	12	f	4	0	0	0	0	0	0	0	0	0	0	0	0	0	0	0	0
npod6ehm	1	A	13	f	5	4	1	0	0	1	0	0	0	1	0	0	0	1	0	0	0
npod6ehm	1	A	14	f	6	17	2	1	2	1	2	0	0	2	1	1	0	2	1	0	2
npod6ehm	1	A	15	f	7	3	1	0	0	0	0	0	0	1	0	0	0	1	0	0	0
npod6ehm	1	A	16	f	8	0	0	0	0	0	0	0	0	0	0	0	0	0	0	0	0
npod6ehm	1	A	17	f	9	2	0	0	0	0	1	0	0	1	0	0	0	0	0	0	0
npod6ehm	1	A	18	f	10	1	0	0	0	0	0	0	0	1	0	0	0	0	0	0	0
npod6ehm	1	A	19	f	11	2	1	0	0	0	0	0	0	1	0	0	0	0	0	0	0
npod6ehm	1	A	20	f	12	3	0	0	1	0	1	0	0	1	0	0	0	0	0	0	0
npod6ehm	1	A	21	f	13	1	0	0	0	0	0	0	0	1	0	0	0	0	0	0	0
npod6ehm	1	A	22	f	14	7	1	0	0	1	1	0	0	2	0	0	0	0	1	0	1
npod6ehm	1	A	23	f	15	4	1	0	0	0	0	0	0	1	0	0	0	0	1	0	1
npod6ehm	1	A	24	f	16	2	0	0	0	0	0	0	0	1	0	0	0	0	1	0	0
npod6ehm	1	A	25	f	17	0	0	0	0	0	0	0	0	0	0	0	0	0	0	0	0
npod6ehm	1	A	26	f	18	5	1	0	0	0	0	0	0	1	0	0	1	0	1	0	1
npod6ehm	1	A	27	f	19	12	1	1	1	1	1	0	0	2	0	1	1	0	1	0	2
npod6ehm	1	A	28	f	20	6	1	0	0	0	1	0	0	2	0	0	0	0	1	0	1
npod6ehm	1	A	29	f	21	0	0	0	0	0	0	0	0	0	0	0	0	0	0	0	0
npod6ehm	1	A	30	f	22	4	1	0	0	0	0	0	0	2	0	0	0	0	1	0	0
npod6ehm	1	A	31	f	23	1	0	0	0	0	0	0	0	1	0	0	0	0	0	0	0
npod6ehm	1	A	32	f	24	4	1	0	0	0	1	0	0	1	0	0	0	0	0	0	1
npod6ehm	1	A	33	f	25	4	1	0	0	0	0	0	0	1	0	0	0	1	1	0	0
npod6ehm	1	A	34	f	26	5	1	1	0	0	0	0	0	1	0	0	0	0	1	0	1
npod6ehm	1	A	35	f	27	3	0	0	0	0	1	0	0	1	0	0	0	0	0	0	1
npod6ehm	1	A	36	f	28	8	1	0	1	0	2	0	0	2	0	0	0	0	0	0	2
npod6ehm	1	A	37	f	29	9	1	0	1	0	2	0	0	2	1	0	0	1	0	0	1
npod6ehm	1	A	38	f	30	3	1	0	0	0	0	0	0	1	0	0	0	0	0	0	1
npod6ehm	1	A	39	f	31	3	0	0	1	0	1	0	0	1	0	0	0	0	0	0	0
npod6ehm	1	A	40	f	32	1	0	0	0	0	0	0	0	1	0	0	0	0	0	0	0
npod6ehm	1	A	41	f	33	2	0	0	0	0	1	0	0	1	0	0	0	0	0	0	0
npod6ehm	1	A	42	f	34	4	1	0	1	0	0	0	0	1	0	0	0	0	0	0	1
npod6ehm	1	A	43	f	35	1	0	0	0	0	0	0	0	1	0	0	0	0	0	0	0
npod6ehm	1	A	44	f	36	6	1	0	1	0	1	0	0	1	0	0	0	0	1	0	1
npod6ehm	1	A	45	f	37	6	1	0	0	1	1	0	0	1	0	0	0	0	1	0	1
npod6ehm	1	A	46	f	38	2	0	0	0	1	0	0	0	1	0	0	0	0	0	0	0
npod6ehm	1	A	47	f	39	1	0	0	0	0	0	0	0	1	0	0	0	0	0	0	0
npod6ehm	1	A	48	f	40	7	1	1	0	1	1	0	0	1	0	0	0	0	1	0	1
npod6ehm	1	A	49	f	41	3	1	0	0	0	0	0	0	1	0	0	0	0	1	0	0
npod6ehm	1	A	50	f	42	10	1	1	1	1	1	0	0	1	1	1	0	1	0	0	1
npod6ehm	1	A	51	f	43	7	0	0	1	0	2	0	0	2	1	0	0	1	0	0	0
npod6ehm	1	A	52	f	44	3	0	0	0	0	1	0	0	1	0	0	0	0	1	0	0
npod6ehm	1	A	53	f	45	4	0	0	1	0	1	0	0	1	0	0	0	0	0	0	1
npod6ehm	1	A	54	f	46	4	1	0	0	0	1	0	0	1	0	0	0	0	0	0	1
npod6ehm	1	A	55	f	47	1	0	0	0	0	0	0	0	1	0	0	0	0	0	0	0
npod6ehm	1	A	56	f	48	6	0	0	0	0	1	0	0	1	0	0	0	3	0	0	1
npod6ehm	1	A	57	f	49	8	1	0	1	0	1	0	0	2	1	0	0	1	0	0	1
npod6ehm	1	A	58	f	50	5	1	0	1	0	1	0	0	1	0	0	0	0	1	0	0
npod6ehm	1	A	59	f	51	12	1	1	1	1	1	0	0	2	1	0	1	1	1	0	1
npod6ehm	1	A	60	f	52	16	2	2	1	2	1	0	1	2	1	0	1	1	1	0	1
uger6lhp	1	C	1	t	1	12	2	1	1	2	1	0	0	1	1	1	0	1	1	0	0
uger6lhp	1	C	2	t	2	10	1	0	1	0	1	0	1	1	2	0	0	1	1	1	0
uger6lhp	1	C	3	t	3	10	1	0	1	1	1	0	0	1	2	0	0	2	0	0	1
uger6lhp	1	C	4	t	4	11	1	0	0	0	0	0	1	1	2	1	2	2	1	0	0
uger6lhp	1	C	5	t	5	8	1	0	1	0	0	0	0	1	2	1	0	1	1	0	0
uger6lhp	1	C	6	t	6	10	1	1	0	0	1	1	0	1	1	0	1	1	1	0	1
uger6lhp	1	C	7	t	7	14	2	0	1	1	1	0	1	1	3	0	1	1	1	0	1
uger6lhp	1	C	8	t	8	11	1	0	0	1	1	0	1	1	2	0	1	2	0	0	1
uger6lhp	1	C	9	f	1	11	0	0	1	1	1	0	0	1	3	0	1	2	0	0	1
uger6lhp	1	C	10	f	2	13	1	0	1	1	0	1	1	0	3	1	1	1	1	0	1
uger6lhp	1	C	11	f	3	10	1	0	0	1	1	0	1	1	1	0	1	1	1	0	1
uger6lhp	1	C	12	f	4	9	1	0	0	0	0	0	1	0	3	0	0	3	1	0	0
uger6lhp	1	C	13	f	5	3	0	0	0	0	0	0	0	0	1	0	1	1	0	0	0
uger6lhp	1	C	14	f	6	7	1	0	0	0	1	0	0	0	2	0	0	1	0	0	2
uger6lhp	1	C	15	f	7	8	1	1	0	1	0	0	1	0	2	0	0	1	1	0	0
uger6lhp	1	C	16	f	8	8	1	0	0	1	0	0	1	0	2	0	0	2	1	0	0
uger6lhp	1	C	17	f	9	8	1	0	0	1	0	0	1	0	2	1	0	1	0	0	1
uger6lhp	1	C	18	f	10	14	1	0	1	0	0	1	2	1	2	1	1	2	0	0	2
uger6lhp	1	C	19	f	11	8	1	0	0	0	1	0	1	0	3	1	0	1	0	0	0
uger6lhp	1	C	20	f	12	7	1	0	0	0	1	0	1	1	2	0	0	1	0	0	0
uger6lhp	1	C	21	f	13	6	1	0	0	1	0	0	0	1	2	0	0	1	0	0	0
uger6lhp	1	C	22	f	14	5	1	0	0	0	1	0	0	1	1	0	0	1	0	0	0
uger6lhp	1	C	23	f	15	5	0	0	0	0	1	0	0	1	2	0	0	1	0	0	0
uger6lhp	1	C	24	f	16	8	1	0	0	1	1	0	1	1	2	0	0	1	0	0	0
uger6lhp	1	C	25	f	17	11	1	0	1	1	1	0	0	1	2	0	1	1	1	0	1
uger6lhp	1	C	26	f	18	10	0	0	1	1	1	0	0	1	2	0	0	2	0	0	2
uger6lhp	1	C	27	f	19	5	0	0	0	0	1	0	0	0	1	0	0	0	1	0	2
uger6lhp	1	C	28	f	20	5	0	0	0	0	0	0	1	0	3	0	0	1	0	0	0
uger6lhp	1	C	29	f	21	10	1	0	0	1	1	0	1	2	2	0	0	2	0	0	0
uger6lhp	1	C	30	f	22	8	1	1	0	0	1	0	0	1	1	0	0	2	0	0	1
uger6lhp	1	C	31	f	23	10	1	1	0	1	0	0	1	1	3	0	0	2	0	0	0
uger6lhp	1	C	32	f	24	12	1	1	1	0	1	1	0	1	3	0	0	2	0	1	0
uger6lhp	1	C	33	f	25	12	1	1	2	2	1	0	1	1	1	0	1	1	0	0	0
uger6lhp	1	C	34	f	26	7	1	0	0	0	1	0	1	1	2	0	0	1	0	0	0
uger6lhp	1	C	35	f	27	8	0	0	0	1	0	0	0	1	2	0	2	2	0	0	0
uger6lhp	1	C	36	f	28	6	0	0	1	0	1	0	0	0	2	0	0	2	0	0	0
uger6lhp	1	C	37	f	29	9	1	0	1	1	0	0	0	1	2	0	0	2	1	0	0
uger6lhp	1	C	38	f	30	8	1	0	1	1	0	0	1	0	2	0	0	1	1	0	0
uger6lhp	1	C	39	f	31	7	1	0	0	0	1	0	0	1	3	0	0	1	0	0	0
uger6lhp	1	C	40	f	32	9	0	1	1	1	0	0	0	1	3	0	0	1	1	0	0
uger6lhp	1	C	41	f	33	8	1	0	1	0	0	0	0	1	2	0	0	2	1	0	0
uger6lhp	1	C	42	f	34	8	1	0	0	0	0	0	1	0	2	0	0	2	0	0	2
uger6lhp	1	C	43	f	35	9	1	0	1	0	0	0	1	1	2	0	0	2	0	0	1
uger6lhp	1	C	44	f	36	4	0	0	0	0	1	0	1	0	1	0	0	1	0	0	0
uger6lhp	1	C	45	f	37	6	1	0	0	0	0	0	1	0	1	0	0	1	0	0	2
uger6lhp	1	C	46	f	38	11	1	0	0	0	0	0	1	0	3	0	2	3	0	0	1
uger6lhp	1	C	47	f	39	6	0	0	0	0	0	0	0	0	2	0	0	2	0	0	2
uger6lhp	1	C	48	f	40	8	1	0	1	0	0	0	1	1	2	0	0	1	1	0	0
uger6lhp	1	C	49	f	41	12	0	1	0	1	1	0	0	1	3	0	1	3	1	0	0
uger6lhp	1	C	50	f	42	12	2	0	0	1	1	0	1	1	2	0	0	3	1	0	0
uger6lhp	1	C	51	f	43	8	0	0	0	1	0	0	1	1	2	0	0	2	0	0	1
uger6lhp	1	C	52	f	44	7	1	0	0	0	1	0	0	1	1	0	0	2	0	1	0
uger6lhp	1	C	53	f	45	6	0	0	0	0	0	0	1	1	2	0	0	1	1	0	0
uger6lhp	1	C	54	f	46	8	1	0	0	0	0	0	1	1	2	0	0	1	0	0	2
uger6lhp	1	C	55	f	47	8	0	0	1	0	0	0	0	1	3	0	0	2	0	0	1
uger6lhp	1	C	56	f	48	8	1	0	0	1	0	0	1	1	2	0	0	1	1	0	0
uger6lhp	1	C	57	f	49	17	2	1	1	2	1	0	2	1	3	0	0	3	0	0	1
uger6lhp	1	C	58	f	50	15	1	1	1	1	0	2	1	1	2	1	0	2	1	0	1
uger6lhp	1	C	59	f	51	10	0	0	1	1	0	0	1	1	3	0	1	2	0	0	0
uger6lhp	1	C	60	f	52	10	0	0	1	0	1	0	1	2	2	0	0	1	1	0	1
lkat5awd	1	C	1	t	1	14	2	1	0	1	0	0	0	0	2	0	2	2	2	1	1
lkat5awd	1	C	2	t	2	2	0	0	0	0	0	0	0	0	1	0	0	1	0	0	0
lkat5awd	1	C	3	t	3	2	0	0	0	0	0	0	0	0	1	0	0	1	0	0	0
lkat5awd	1	C	4	t	4	12	2	1	0	1	0	1	0	0	1	0	0	1	2	2	1
lkat5awd	1	C	5	t	5	2	0	0	0	0	0	0	0	0	1	0	0	1	0	0	0
lkat5awd	1	C	6	t	6	4	0	0	0	0	1	0	1	0	1	0	0	1	0	0	0
lkat5awd	1	C	7	t	7	8	1	0	0	1	1	1	1	0	1	0	0	1	0	1	0
lkat5awd	1	C	8	t	8	2	0	0	0	0	0	0	0	0	1	0	0	1	0	0	0
lkat5awd	1	C	9	f	1	10	2	0	0	1	2	0	0	0	1	0	1	2	1	0	0
lkat5awd	1	C	10	f	2	4	0	0	0	0	1	0	0	0	1	0	0	2	0	0	0
lkat5awd	1	C	11	f	3	13	0	0	0	1	0	0	2	1	3	0	1	2	1	1	1
lkat5awd	1	C	12	f	4	9	0	0	0	1	0	0	1	0	2	0	1	2	1	1	0
lkat5awd	1	C	13	f	5	5	0	0	0	0	0	0	1	0	2	0	0	2	0	0	0
lkat5awd	1	C	14	f	6	8	0	0	0	1	0	0	0	0	3	0	0	3	1	0	0
lkat5awd	1	C	15	f	7	4	0	0	0	0	0	0	0	1	1	0	0	1	1	0	0
lkat5awd	1	C	16	f	8	4	0	0	0	0	0	0	1	1	0	0	1	0	1	0	0
lkat5awd	1	C	17	f	9	2	0	0	0	0	0	0	0	0	1	0	0	1	0	0	0
lkat5awd	1	C	18	f	10	2	0	0	0	0	0	0	0	0	1	0	0	1	0	0	0
lkat5awd	1	C	19	f	11	2	0	0	0	0	0	0	0	0	1	0	0	1	0	0	0
lkat5awd	1	C	20	f	12	2	0	0	0	0	0	0	0	0	1	0	0	1	0	0	0
lkat5awd	1	C	21	f	13	6	0	0	0	0	0	0	0	0	1	0	0	3	2	0	0
lkat5awd	1	C	22	f	14	4	0	0	0	0	0	0	1	1	1	0	0	1	0	0	0
lkat5awd	1	C	23	f	15	4	0	0	0	0	0	0	0	0	2	0	0	2	0	0	0
lkat5awd	1	C	24	f	16	4	0	0	0	0	0	0	0	0	2	0	0	2	0	0	0
lkat5awd	1	C	25	f	17	4	0	0	0	0	1	0	0	0	1	0	0	2	0	0	0
lkat5awd	1	C	26	f	18	7	0	0	0	0	2	0	2	0	1	0	0	2	0	0	0
lkat5awd	1	C	27	f	19	5	0	1	0	1	1	0	0	0	1	0	0	1	0	0	0
lkat5awd	1	C	28	f	20	4	0	0	0	0	0	0	1	0	1	0	0	1	1	0	0
lkat5awd	1	C	29	f	21	10	1	0	0	0	1	0	2	1	2	0	0	2	0	1	0
lkat5awd	1	C	30	f	22	9	0	0	0	0	1	0	2	0	2	0	0	3	0	1	0
lkat5awd	1	C	31	f	23	12	1	1	0	1	0	1	0	0	2	0	0	3	2	1	0
lkat5awd	1	C	32	f	24	3	0	0	0	0	0	0	0	0	1	0	0	1	0	1	0
lkat5awd	1	C	33	f	25	14	1	1	0	2	0	0	0	1	2	0	1	2	2	1	1
lkat5awd	1	C	34	f	26	17	1	2	0	2	1	0	0	1	3	0	1	3	2	1	0
lkat5awd	1	C	35	f	27	4	0	0	0	0	0	0	0	0	2	0	0	2	0	0	0
lkat5awd	1	C	36	f	28	6	0	0	0	0	0	0	0	0	2	0	0	2	0	1	1
lkat5awd	1	C	37	f	29	9	0	0	0	1	1	1	0	0	2	0	0	2	0	1	1
lkat5awd	1	C	38	f	30	5	0	0	0	0	0	0	0	1	2	0	0	2	0	0	0
lkat5awd	1	C	39	f	31	18	1	0	0	0	1	0	3	1	2	1	1	3	1	3	1
lkat5awd	1	C	40	f	32	13	0	0	0	0	2	1	3	0	2	0	0	3	0	2	0
lkat5awd	1	C	41	f	33	4	0	0	0	0	0	0	0	0	2	0	0	2	0	0	0
lkat5awd	1	C	42	f	34	4	0	0	0	0	0	0	0	0	2	0	0	2	0	0	0
lkat5awd	1	C	43	f	35	6	0	0	0	0	0	0	1	0	2	0	0	2	0	1	0
lkat5awd	1	C	44	f	36	14	1	0	0	0	0	2	3	1	2	0	0	3	0	2	0
lkat5awd	1	C	45	f	37	18	0	0	1	1	3	0	1	1	3	1	0	3	0	1	3
lkat5awd	1	C	46	f	38	6	0	0	0	0	1	0	1	0	2	0	0	2	0	0	0
lkat5awd	1	C	47	f	39	10	0	0	0	0	3	0	0	0	2	1	0	2	0	0	2
lkat5awd	1	C	48	f	40	3	0	0	0	0	0	0	1	0	1	0	0	1	0	0	0
lkat5awd	1	C	49	f	41	13	1	0	0	2	0	0	0	0	2	0	3	2	2	1	0
lkat5awd	1	C	50	f	42	6	0	0	0	0	0	0	0	0	1	0	0	2	0	1	2
lkat5awd	1	C	51	f	43	24	0	2	1	2	3	0	0	1	2	0	3	3	2	2	3
lkat5awd	1	C	52	f	44	10	0	1	0	0	0	0	1	0	3	0	0	3	1	1	0
lkat5awd	1	C	53	f	45	4	0	0	0	0	0	0	0	0	2	0	0	2	0	0	0
lkat5awd	1	C	54	f	46	12	0	0	0	1	1	0	2	0	2	0	1	2	1	1	1
lkat5awd	1	C	55	f	47	5	0	0	0	0	0	0	0	0	2	0	0	2	0	1	0
lkat5awd	1	C	56	f	48	5	0	0	0	0	0	0	0	1	1	0	1	1	1	0	0
lkat5awd	1	C	57	f	49	4	0	0	0	0	0	0	0	0	2	0	0	2	0	0	0
lkat5awd	1	C	58	f	50	3	0	0	0	0	0	0	0	1	1	0	0	1	0	0	0
lkat5awd	1	C	59	f	51	3	0	0	0	0	0	0	0	0	1	0	1	1	0	0	0
lkat5awd	1	C	60	f	52	4	0	0	0	0	0	0	1	0	1	0	0	2	0	0	0
fdvd4bzu	1	C	1	t	1	16	1	1	1	2	2	0	1	1	2	1	1	2	1	0	0
fdvd4bzu	1	C	2	t	2	20	3	2	1	1	1	0	1	1	2	2	1	2	1	1	1
fdvd4bzu	1	C	3	t	3	15	2	1	1	1	1	0	1	1	2	1	1	2	1	0	0
fdvd4bzu	1	C	4	t	4	9	1	0	1	0	1	0	1	0	1	1	1	1	1	0	0
fdvd4bzu	1	C	5	t	5	5	0	0	1	0	1	0	0	0	1	0	0	1	1	0	0
fdvd4bzu	1	C	6	t	6	10	1	0	1	0	1	0	0	0	1	1	2	1	1	0	1
fdvd4bzu	1	C	7	t	7	7	1	0	1	0	1	0	0	0	1	0	1	1	1	0	0
fdvd4bzu	1	C	8	t	8	6	0	0	0	0	1	0	0	1	1	1	0	1	1	0	0
fdvd4bzu	1	C	9	f	1	10	1	0	1	1	1	0	1	1	1	1	0	1	1	0	0
fdvd4bzu	1	C	10	f	2	2	0	2	0	0	0	0	0	0	0	0	0	0	0	0	0
fdvd4bzu	1	C	11	f	3	1	0	0	0	0	1	0	0	0	0	0	0	0	0	0	0
fdvd4bzu	1	C	12	f	4	3	0	3	0	0	0	0	0	0	0	0	0	0	0	0	0
fdvd4bzu	1	C	13	f	5	1	0	0	0	0	0	0	0	1	0	0	0	0	0	0	0
fdvd4bzu	1	C	14	f	6	0	0	0	0	0	0	0	0	0	0	0	0	0	0	0	0
fdvd4bzu	1	C	15	f	7	0	0	0	0	0	0	0	0	0	0	0	0	0	0	0	0
fdvd4bzu	1	C	16	f	8	1	0	0	0	0	0	0	0	1	0	0	0	0	0	0	0
fdvd4bzu	1	C	17	f	9	0	0	0	0	0	0	0	0	0	0	0	0	0	0	0	0
fdvd4bzu	1	C	18	f	10	1	0	0	0	0	0	0	0	1	0	0	0	0	0	0	0
fdvd4bzu	1	C	19	f	11	1	0	0	0	0	0	0	0	1	0	0	0	0	0	0	0
fdvd4bzu	1	C	20	f	12	1	0	0	0	0	0	0	0	1	0	0	0	0	0	0	0
fdvd4bzu	1	C	21	f	13	3	1	0	0	0	0	0	0	1	1	0	0	0	0	0	0
fdvd4bzu	1	C	22	f	14	12	1	0	1	1	1	0	0	1	2	1	1	2	1	0	0
fdvd4bzu	1	C	23	f	15	11	1	0	1	1	0	0	1	1	2	1	1	1	1	0	0
fdvd4bzu	1	C	24	f	16	22	2	1	1	2	2	0	2	1	3	2	1	3	1	1	0
fdvd4bzu	1	C	25	f	17	12	1	0	1	1	1	0	0	1	2	1	1	2	1	0	0
fdvd4bzu	1	C	26	f	18	19	2	1	1	1	1	0	1	1	3	1	1	3	1	1	1
fdvd4bzu	1	C	27	f	19	9	1	0	1	1	0	0	0	0	2	0	1	2	1	0	0
fdvd4bzu	1	C	28	f	20	16	1	1	1	1	1	0	1	1	2	1	2	2	1	1	0
fdvd4bzu	1	C	29	f	21	6	1	0	0	0	0	0	0	0	1	1	1	1	1	0	0
fdvd4bzu	1	C	30	f	22	3	0	0	0	0	0	0	0	0	1	1	0	1	0	0	0
fdvd4bzu	1	C	31	f	23	9	1	0	1	1	0	0	1	0	1	1	1	1	1	0	0
fdvd4bzu	1	C	32	f	24	4	0	0	0	0	1	0	0	0	1	0	1	1	0	0	0
fdvd4bzu	1	C	33	f	25	4	0	0	0	0	0	0	0	0	1	0	1	1	1	0	0
fdvd4bzu	1	C	34	f	26	4	0	0	0	0	0	0	0	0	1	0	1	1	1	0	0
fdvd4bzu	1	C	35	f	27	4	0	0	0	0	1	0	0	0	1	0	0	1	1	0	0
fdvd4bzu	1	C	36	f	28	2	0	0	0	0	0	0	0	1	1	0	0	0	0	0	0
fdvd4bzu	1	C	37	f	29	1	0	0	0	0	0	0	0	0	1	0	0	0	0	0	0
fdvd4bzu	1	C	38	f	30	1	0	0	0	0	0	0	0	1	0	0	0	0	0	0	0
fdvd4bzu	1	C	39	f	31	0	0	0	0	0	0	0	0	0	0	0	0	0	0	0	0
fdvd4bzu	1	C	40	f	32	0	0	0	0	0	0	0	0	0	0	0	0	0	0	0	0
fdvd4bzu	1	C	41	f	33	0	0	0	0	0	0	0	0	0	0	0	0	0	0	0	0
fdvd4bzu	1	C	42	f	34	0	0	0	0	0	0	0	0	0	0	0	0	0	0	0	0
fdvd4bzu	1	C	43	f	35	0	0	0	0	0	0	0	0	0	0	0	0	0	0	0	0
fdvd4bzu	1	C	44	f	36	1	0	0	0	0	0	0	0	1	0	0	0	0	0	0	0
fdvd4bzu	1	C	45	f	37	0	0	0	0	0	0	0	0	0	0	0	0	0	0	0	0
fdvd4bzu	1	C	46	f	38	0	0	0	0	0	0	0	0	0	0	0	0	0	0	0	0
fdvd4bzu	1	C	47	f	39	0	0	0	0	0	0	0	0	0	0	0	0	0	0	0	0
fdvd4bzu	1	C	48	f	40	0	0	0	0	0	0	0	0	0	0	0	0	0	0	0	0
fdvd4bzu	1	C	49	f	41	0	0	0	0	0	0	0	0	0	0	0	0	0	0	0	0
fdvd4bzu	1	C	50	f	42	3	1	0	1	0	0	0	0	0	1	0	0	0	0	0	0
fdvd4bzu	1	C	51	f	43	10	1	0	1	1	1	0	1	1	1	1	0	2	0	0	0
fdvd4bzu	1	C	52	f	44	6	0	0	1	0	1	0	0	0	1	1	0	1	1	0	0
fdvd4bzu	1	C	53	f	45	5	1	0	0	0	0	0	0	0	1	1	0	1	1	0	0
fdvd4bzu	1	C	54	f	46	13	1	0	1	1	1	0	1	1	2	1	1	2	1	0	0
fdvd4bzu	1	C	55	f	47	12	1	0	1	1	0	0	1	1	2	1	1	2	1	0	0
fdvd4bzu	1	C	56	f	48	6	1	0	0	0	0	0	1	0	1	0	1	1	1	0	0
fdvd4bzu	1	C	57	f	49	5	0	0	0	0	0	0	0	0	1	1	1	1	1	0	0
fdvd4bzu	1	C	58	f	50	5	0	0	0	0	0	0	1	0	1	1	1	1	0	0	0
fdvd4bzu	1	C	59	f	51	7	1	0	1	1	0	0	0	0	1	1	0	1	1	0	0
fdvd4bzu	1	C	60	f	52	1	0	0	0	0	0	0	0	0	0	1	0	0	0	0	0
rhua5phi	1	C	1	t	1	24	1	1	1	2	1	1	0	3	3	3	1	3	2	0	2
rhua5phi	1	C	2	t	2	18	0	1	1	1	1	0	0	3	3	1	1	3	1	0	2
rhua5phi	1	C	3	t	3	21	0	1	2	1	1	0	1	3	3	0	2	3	2	0	2
rhua5phi	1	C	4	t	4	21	0	1	1	2	1	1	0	3	3	1	1	3	2	0	2
rhua5phi	1	C	5	t	5	16	0	1	1	2	1	0	1	3	2	0	0	3	1	0	1
rhua5phi	1	C	6	t	6	15	0	1	1	1	0	0	0	3	3	0	1	3	1	0	1
rhua5phi	1	C	7	t	7	12	0	1	1	1	0	0	0	2	2	0	0	3	1	0	1
rhua5phi	1	C	8	t	8	13	0	1	1	1	1	0	0	2	2	0	0	3	1	0	1
rhua5phi	1	C	9	f	1	10	0	0	1	1	0	0	0	3	1	0	0	3	1	0	0
rhua5phi	1	C	10	f	2	16	0	1	2	1	1	0	0	3	2	0	1	3	1	0	1
rhua5phi	1	C	11	f	3	27	1	1	2	2	1	1	1	3	3	2	2	3	2	0	3
rhua5phi	1	C	12	f	4	23	0	1	2	1	1	1	1	3	3	2	2	3	1	1	1
rhua5phi	1	C	13	f	5	18	0	1	2	1	1	0	0	3	3	0	0	3	2	0	2
rhua5phi	1	C	14	f	6	18	0	1	1	1	1	0	0	3	3	1	1	3	1	1	1
rhua5phi	1	C	15	f	7	21	0	2	2	2	2	0	0	3	3	1	0	3	1	0	2
rhua5phi	1	C	16	f	8	15	0	1	1	1	0	0	0	2	3	0	1	3	1	0	2
rhua5phi	1	C	17	f	9	14	0	1	1	1	1	0	0	2	3	0	0	3	1	0	1
rhua5phi	1	C	18	f	10	14	0	0	1	1	0	0	0	2	3	0	1	3	1	1	1
rhua5phi	1	C	19	f	11	20	1	1	1	1	1	1	1	3	3	0	1	3	1	0	2
rhua5phi	1	C	20	f	12	14	0	1	1	1	0	0	0	2	3	0	1	3	1	0	1
rhua5phi	1	C	21	f	13	18	0	0	2	2	1	0	0	2	3	0	1	3	2	0	2
rhua5phi	1	C	22	f	14	13	0	0	1	1	1	0	0	2	3	0	0	3	1	0	1
rhua5phi	1	C	23	f	15	14	0	1	1	1	1	0	1	2	2	0	0	3	1	0	1
rhua5phi	1	C	24	f	16	15	0	0	1	1	1	0	0	2	3	0	1	3	1	0	2
rhua5phi	1	C	25	f	17	15	0	0	2	1	1	0	0	2	3	0	0	3	1	0	2
rhua5phi	1	C	26	f	18	12	0	0	1	1	0	0	0	2	2	0	0	3	1	0	2
rhua5phi	1	C	27	f	19	12	0	0	1	1	0	0	1	2	2	0	0	3	1	0	1
rhua5phi	1	C	28	f	20	13	0	0	1	1	0	0	1	3	2	0	0	3	1	0	1
rhua5phi	1	C	29	f	21	14	0	0	1	1	0	0	0	2	3	0	1	3	1	0	2
rhua5phi	1	C	30	f	22	12	0	0	1	1	0	0	0	2	2	0	1	3	1	0	1
rhua5phi	1	C	31	f	23	18	0	1	2	1	1	0	0	3	3	1	1	3	1	0	1
rhua5phi	1	C	32	f	24	14	0	0	2	1	0	0	0	2	2	1	0	3	1	0	2
rhua5phi	1	C	33	f	25	10	0	0	1	1	0	0	1	2	2	0	0	2	1	0	0
rhua5phi	1	C	34	f	26	11	0	0	1	1	0	0	0	2	2	0	0	3	1	0	1
rhua5phi	1	C	35	f	27	12	0	0	1	1	0	0	0	3	2	0	0	3	1	0	1
rhua5phi	1	C	36	f	28	16	0	0	2	1	1	0	0	2	3	1	0	3	1	0	2
rhua5phi	1	C	37	f	29	19	0	1	1	2	1	1	1	3	3	0	1	3	1	0	1
rhua5phi	1	C	38	f	30	11	0	0	1	1	0	0	0	2	2	0	0	3	1	0	1
rhua5phi	1	C	39	f	31	10	0	0	1	1	0	0	1	2	2	0	0	2	1	0	0
rhua5phi	1	C	40	f	32	12	0	0	2	1	0	0	0	2	2	0	0	3	1	0	1
rhua5phi	1	C	41	f	33	10	0	0	0	1	0	0	0	2	2	0	0	3	1	0	1
rhua5phi	1	C	42	f	34	11	0	1	0	1	0	0	0	2	2	1	0	3	1	0	0
rhua5phi	1	C	43	f	35	5	1	0	0	0	0	0	0	2	1	0	0	1	0	0	0
rhua5phi	1	C	44	f	36	7	0	0	1	1	0	0	0	2	1	0	0	2	0	0	0
rhua5phi	1	C	45	f	37	15	0	1	1	1	0	0	0	2	2	2	1	3	1	0	1
rhua5phi	1	C	46	f	38	12	0	1	1	1	0	0	0	2	2	2	0	2	1	0	0
rhua5phi	1	C	47	f	39	12	0	1	1	1	0	0	0	2	2	0	0	3	1	0	1
rhua5phi	1	C	48	f	40	23	1	2	2	2	1	1	2	2	3	1	1	3	1	0	1
rhua5phi	1	C	49	f	41	17	1	1	1	2	0	0	1	2	3	1	0	3	1	0	1
rhua5phi	1	C	50	f	42	13	0	0	1	1	1	0	1	2	2	0	0	2	1	0	2
rhua5phi	1	C	51	f	43	14	0	0	2	1	1	0	0	2	2	0	0	3	1	0	2
rhua5phi	1	C	52	f	44	16	0	1	1	1	1	1	1	2	2	0	0	3	1	0	2
rhua5phi	1	C	53	f	45	11	0	0	1	1	0	0	0	2	2	1	0	3	1	0	0
rhua5phi	1	C	54	f	46	11	0	0	1	1	0	0	1	2	2	0	0	3	1	0	0
rhua5phi	1	C	55	f	47	16	0	1	1	2	1	0	1	2	2	0	0	3	1	0	2
rhua5phi	1	C	56	f	48	11	0	1	1	1	0	0	1	2	1	0	0	3	1	0	0
rhua5phi	1	C	57	f	49	10	0	0	2	1	0	0	1	2	1	0	0	2	1	0	0
rhua5phi	1	C	58	f	50	7	0	0	1	1	0	0	0	2	1	0	0	2	0	0	0
rhua5phi	1	C	59	f	51	14	0	0	2	1	1	0	0	2	2	1	0	3	0	0	2
rhua5phi	1	C	60	f	52	11	0	0	1	1	1	0	0	2	1	0	0	3	1	0	1
kuyk4bcl	1	C	1	t	1	21	2	1	2	1	2	2	1	1	2	1	1	3	1	1	0
kuyk4bcl	1	C	2	t	2	22	1	1	2	1	2	1	1	1	3	1	1	3	1	1	2
kuyk4bcl	1	C	3	t	3	13	0	1	1	0	1	1	0	1	2	0	1	2	1	1	1
kuyk4bcl	1	C	4	t	4	19	1	1	1	1	1	1	1	1	3	1	1	3	1	1	1
kuyk4bcl	1	C	5	t	5	17	1	1	1	1	1	1	1	1	2	1	1	2	1	1	1
kuyk4bcl	1	C	6	t	6	19	1	1	1	1	1	1	1	1	3	1	1	3	1	1	1
kuyk4bcl	1	C	7	t	7	22	1	1	1	1	1	1	1	2	3	1	2	3	2	1	1
kuyk4bcl	1	C	8	t	8	19	1	1	1	1	1	1	1	1	3	1	1	3	1	1	1
kuyk4bcl	1	C	9	f	1	10	0	0	1	1	0	1	1	0	2	0	0	2	1	1	0
kuyk4bcl	1	C	10	f	2	14	1	1	1	1	1	1	1	1	2	0	0	2	1	1	0
kuyk4bcl	1	C	11	f	3	17	1	1	0	1	1	1	1	1	2	1	1	3	1	1	1
kuyk4bcl	1	C	12	f	4	16	1	1	0	1	1	1	1	1	2	1	1	2	1	1	1
kuyk4bcl	1	C	13	f	5	17	1	1	1	1	1	1	1	1	2	1	1	2	1	1	1
kuyk4bcl	1	C	14	f	6	18	1	1	1	1	1	1	1	1	2	1	1	3	1	1	1
kuyk4bcl	1	C	15	f	7	17	1	1	1	1	1	1	1	1	2	1	1	2	1	1	1
kuyk4bcl	1	C	16	f	8	28	1	2	2	1	2	2	2	2	3	1	1	3	2	3	1
kuyk4bcl	1	C	17	f	9	27	2	1	2	2	2	1	2	2	2	2	1	3	1	3	1
kuyk4bcl	1	C	18	f	10	24	1	1	2	2	1	2	2	1	3	1	1	3	1	2	1
kuyk4bcl	1	C	19	f	11	23	1	1	1	1	2	2	2	2	3	1	1	3	1	1	1
kuyk4bcl	1	C	20	f	12	18	1	0	1	1	1	1	1	1	3	1	1	3	1	1	1
kuyk4bcl	1	C	21	f	13	18	1	0	1	1	1	1	1	1	3	1	1	3	1	1	1
kuyk4bcl	1	C	22	f	14	9	0	1	1	1	1	1	0	0	2	0	0	2	0	0	0
kuyk4bcl	1	C	23	f	15	13	0	1	0	1	0	1	0	0	3	1	0	3	1	1	1
kuyk4bcl	1	C	24	f	16	24	1	1	1	1	2	1	1	2	3	2	1	3	2	2	1
kuyk4bcl	1	C	25	f	17	21	1	1	1	1	1	1	1	2	3	1	2	3	1	1	1
kuyk4bcl	1	C	26	f	18	25	1	1	1	2	1	1	1	2	3	2	2	3	2	1	2
kuyk4bcl	1	C	27	f	19	16	1	1	1	1	1	1	0	1	3	0	0	3	1	1	1
kuyk4bcl	1	C	28	f	20	9	1	1	1	1	0	0	1	0	2	0	0	2	0	0	0
kuyk4bcl	1	C	29	f	21	21	1	1	0	1	1	2	1	2	3	2	1	3	2	1	0
kuyk4bcl	1	C	30	f	22	21	2	1	0	1	1	2	1	2	3	1	1	3	1	2	0
kuyk4bcl	1	C	31	f	23	18	1	1	0	1	0	2	1	1	3	1	1	3	1	1	1
kuyk4bcl	1	C	32	f	24	17	1	1	0	1	1	1	1	1	3	1	1	3	1	1	0
kuyk4bcl	1	C	33	f	25	21	1	1	0	2	1	2	1	1	3	2	2	3	1	1	0
kuyk4bcl	1	C	34	f	26	16	1	1	0	1	0	1	1	1	3	1	1	3	1	1	0
kuyk4bcl	1	C	35	f	27	24	1	1	1	2	1	2	1	2	3	1	1	3	2	2	1
kuyk4bcl	1	C	36	f	28	21	1	1	1	1	1	2	1	1	3	1	1	3	1	2	1
kuyk4bcl	1	C	37	f	29	14	0	1	0	1	0	1	1	1	3	0	1	3	1	1	0
kuyk4bcl	1	C	38	f	30	21	1	0	1	2	1	2	1	1	3	2	1	3	1	2	0
kuyk4bcl	1	C	39	f	31	16	0	0	0	1	1	2	1	1	3	0	1	3	1	2	0
kuyk4bcl	1	C	40	f	32	27	1	1	2	2	2	2	2	2	3	1	1	3	1	2	2
kuyk4bcl	1	C	41	f	33	24	1	1	1	2	1	2	1	2	3	1	1	3	2	2	1
kuyk4bcl	1	C	42	f	34	24	1	1	1	2	1	2	1	2	3	1	1	3	2	2	1
kuyk4bcl	1	C	43	f	35	25	1	1	2	2	2	2	1	2	3	1	1	3	1	2	1
kuyk4bcl	1	C	44	f	36	25	1	1	2	1	1	2	2	2	3	1	2	3	1	2	1
kuyk4bcl	1	C	45	f	37	29	2	1	2	2	2	3	2	1	3	1	2	3	2	2	1
kuyk4bcl	1	C	46	f	38	23	1	1	1	1	2	2	1	1	3	1	1	3	2	2	1
kuyk4bcl	1	C	47	f	39	26	1	1	2	2	2	2	1	2	3	1	1	3	2	2	1
kuyk4bcl	1	C	48	f	40	22	1	1	1	1	2	2	1	1	3	1	1	3	1	2	1
kuyk4bcl	1	C	49	f	41	22	1	1	1	2	1	2	1	1	3	1	1	3	1	2	1
kuyk4bcl	1	C	50	f	42	21	1	1	1	2	1	2	1	1	3	1	1	3	1	1	1
kuyk4bcl	1	C	51	f	43	23	1	1	1	2	1	2	1	1	3	1	1	3	2	2	1
kuyk4bcl	1	C	52	f	44	21	0	1	1	2	1	2	1	1	3	1	1	3	1	2	1
kuyk4bcl	1	C	53	f	45	18	0	1	1	1	1	1	1	1	3	1	1	3	1	1	1
kuyk4bcl	1	C	54	f	46	19	1	1	1	1	1	1	1	1	3	1	1	3	1	1	1
kuyk4bcl	1	C	55	f	47	19	1	1	1	1	1	1	1	1	3	1	1	3	1	1	1
kuyk4bcl	1	C	56	f	48	25	1	2	1	2	2	2	1	1	3	2	1	3	1	1	2
kuyk4bcl	1	C	57	f	49	21	0	1	1	2	0	2	1	1	3	1	1	3	1	2	2
kuyk4bcl	1	C	58	f	50	18	0	1	1	1	2	1	0	1	3	1	1	3	1	1	1
kuyk4bcl	1	C	59	f	51	18	1	1	1	1	1	2	0	1	3	0	1	3	1	1	1
kuyk4bcl	1	C	60	f	52	22	1	2	1	1	1	2	1	1	3	2	1	3	1	1	1
xvip2ttr	1	C	1	t	1	7	1	0	1	0	1	0	0	0	1	0	1	2	0	0	0
xvip2ttr	1	C	2	t	2	9	1	0	1	1	1	0	1	0	2	0	0	2	0	0	0
xvip2ttr	1	C	3	t	3	9	1	0	1	1	0	0	1	0	2	0	0	2	0	1	0
xvip2ttr	1	C	4	t	4	7	1	0	1	0	1	0	0	0	2	0	0	2	0	0	0
xvip2ttr	1	C	5	t	5	17	2	1	1	1	1	0	2	0	2	0	1	2	2	1	1
xvip2ttr	1	C	6	t	6	11	1	1	1	0	1	0	1	0	2	0	0	3	0	0	1
xvip2ttr	1	C	7	t	7	6	1	0	1	0	0	0	0	0	2	0	0	2	0	0	0
xvip2ttr	1	C	8	t	8	8	1	0	1	1	0	0	1	0	2	0	0	2	0	0	0
xvip2ttr	1	C	9	f	1	8	1	0	0	1	0	0	1	0	2	0	0	2	1	0	0
xvip2ttr	1	C	10	f	2	6	1	0	0	0	0	0	0	0	2	0	0	2	0	1	0
xvip2ttr	1	C	11	f	3	10	1	0	1	1	1	0	1	0	2	0	0	2	1	0	0
xvip2ttr	1	C	12	f	4	8	1	0	0	1	0	0	1	1	2	0	0	2	0	0	0
xvip2ttr	1	C	13	f	5	8	1	0	0	1	0	0	1	1	2	0	0	2	0	0	0
xvip2ttr	1	C	14	f	6	8	1	0	0	1	0	0	1	0	2	0	0	2	1	0	0
xvip2ttr	1	C	15	f	7	8	1	0	0	1	0	0	1	0	2	0	1	2	0	0	0
xvip2ttr	1	C	16	f	8	13	1	0	1	1	1	0	1	0	3	0	0	3	1	1	0
xvip2ttr	1	C	17	f	9	9	1	0	0	1	1	0	1	0	2	0	0	2	1	0	0
xvip2ttr	1	C	18	f	10	13	1	0	1	1	1	0	1	0	2	1	1	2	1	1	0
xvip2ttr	1	C	19	f	11	10	1	0	0	1	0	0	1	1	2	0	0	3	1	0	0
xvip2ttr	1	C	20	f	12	6	1	0	0	0	0	0	1	0	2	0	0	2	0	0	0
xvip2ttr	1	C	21	f	13	8	1	0	1	1	0	0	1	0	2	0	0	2	0	0	0
xvip2ttr	1	C	22	f	14	10	1	0	1	1	0	0	1	0	2	0	0	2	1	0	1
xvip2ttr	1	C	23	f	15	6	1	0	0	0	0	0	1	0	2	0	0	2	0	0	0
xvip2ttr	1	C	24	f	16	6	1	0	0	0	0	0	1	0	2	0	0	2	0	0	0
xvip2ttr	1	C	25	f	17	7	1	0	0	1	0	0	1	0	2	0	0	2	0	0	0
xvip2ttr	1	C	26	f	18	7	1	0	0	1	0	0	1	0	2	0	0	2	0	0	0
xvip2ttr	1	C	27	f	19	7	1	0	0	1	0	0	0	1	2	0	0	2	0	0	0
xvip2ttr	1	C	28	f	20	9	1	0	0	1	0	0	0	1	2	1	0	2	1	0	0
xvip2ttr	1	C	29	f	21	13	1	0	1	1	1	0	1	1	2	0	1	2	1	0	1
xvip2ttr	1	C	30	f	22	10	1	0	1	1	0	1	1	1	2	0	0	2	0	0	0
xvip2ttr	1	C	31	f	23	7	1	0	0	1	0	0	1	0	2	0	0	2	0	0	0
xvip2ttr	1	C	32	f	24	13	1	0	1	1	0	0	1	1	3	0	0	3	1	0	1
xvip2ttr	1	C	33	f	25	7	1	0	0	1	0	0	1	0	2	0	0	2	0	0	0
xvip2ttr	1	C	34	f	26	7	1	0	0	1	0	0	1	0	2	0	0	2	0	0	0
xvip2ttr	1	C	35	f	27	16	1	0	1	1	1	1	1	2	2	0	1	3	1	0	1
xvip2ttr	1	C	36	f	28	16	1	0	1	1	1	0	2	2	2	0	0	3	2	0	1
xvip2ttr	1	C	37	f	29	9	1	0	0	1	0	0	1	1	2	0	0	2	1	0	0
xvip2ttr	1	C	38	f	30	8	1	0	0	1	0	0	1	1	2	0	0	2	0	0	0
xvip2ttr	1	C	39	f	31	2	0	0	0	0	0	0	0	0	1	0	0	1	0	0	0
xvip2ttr	1	C	40	f	32	24	2	1	1	2	1	1	2	2	3	1	1	3	2	1	1
xvip2ttr	1	C	41	f	33	26	2	1	2	2	2	1	2	2	3	0	1	3	2	1	2
xvip2ttr	1	C	42	f	34	10	1	0	0	1	0	0	1	1	2	0	0	2	1	0	1
xvip2ttr	1	C	43	f	35	8	1	0	0	0	0	0	1	1	2	0	0	2	0	0	1
xvip2ttr	1	C	44	f	36	11	1	0	1	1	1	0	1	1	2	0	0	2	1	0	0
xvip2ttr	1	C	45	f	37	9	1	0	0	1	0	0	1	1	2	0	0	2	1	0	0
xvip2ttr	1	C	46	f	38	11	1	0	1	1	0	0	1	0	2	0	1	2	1	0	1
xvip2ttr	1	C	47	f	39	7	1	0	0	0	0	0	1	1	2	0	0	2	0	0	0
xvip2ttr	1	C	48	f	40	9	1	0	0	1	1	0	1	0	2	0	0	2	1	0	0
xvip2ttr	1	C	49	f	41	12	1	0	1	1	0	1	1	1	2	0	0	2	1	0	1
xvip2ttr	1	C	50	f	42	12	1	0	1	1	1	0	2	0	2	0	0	3	1	0	0
xvip2ttr	1	C	51	f	43	11	1	0	1	1	1	0	1	1	2	0	0	2	1	0	0
xvip2ttr	1	C	52	f	44	8	1	0	0	1	0	0	1	0	2	0	0	2	1	0	0
xvip2ttr	1	C	53	f	45	8	1	0	0	1	0	0	1	0	2	0	0	2	1	0	0
xvip2ttr	1	C	54	f	46	8	1	0	0	1	0	0	1	0	2	0	0	2	1	0	0
xvip2ttr	1	C	55	f	47	5	1	0	0	0	0	0	1	0	1	0	0	2	0	0	0
xvip2ttr	1	C	56	f	48	8	1	0	0	1	0	0	1	0	2	0	0	2	1	0	0
xvip2ttr	1	C	57	f	49	8	1	0	0	1	0	0	1	0	2	0	0	2	1	0	0
xvip2ttr	1	C	58	f	50	7	1	0	0	1	0	0	1	0	2	0	0	2	0	0	0
xvip2ttr	1	C	59	f	51	6	1	0	0	0	0	0	1	0	2	0	0	2	0	0	0
xvip2ttr	1	C	60	f	52	6	1	0	0	0	0	0	1	0	2	0	0	2	0	0	0
orer5lwy	1	C	1	t	1	7	0	0	0	1	0	0	0	0	2	0	0	2	2	0	0
orer5lwy	1	C	2	t	2	6	0	0	0	0	0	0	0	0	2	0	0	2	1	1	0
orer5lwy	1	C	3	t	3	18	2	1	2	2	1	0	1	0	2	1	1	2	1	1	1
orer5lwy	1	C	4	t	4	7	0	0	1	1	1	0	0	0	1	0	0	1	1	1	0
orer5lwy	1	C	5	t	5	12	1	1	1	1	1	0	0	0	2	0	0	2	1	1	1
orer5lwy	1	C	6	t	6	11	1	0	1	1	0	0	0	1	2	0	0	2	1	1	1
orer5lwy	1	C	7	t	7	19	1	1	1	2	1	0	1	1	3	1	1	3	1	1	1
orer5lwy	1	C	8	t	8	17	1	1	1	1	1	0	1	1	2	1	1	3	1	1	1
orer5lwy	1	C	9	f	1	7	0	0	1	0	1	0	1	0	1	0	0	1	1	1	0
orer5lwy	1	C	10	f	2	4	0	0	0	0	0	0	0	0	1	0	0	1	1	1	0
orer5lwy	1	C	11	f	3	5	0	0	1	0	1	0	0	0	1	0	0	1	1	0	0
orer5lwy	1	C	12	f	4	18	1	2	1	2	1	0	1	0	3	0	1	2	2	2	0
orer5lwy	1	C	13	f	5	9	0	1	1	0	0	0	0	1	2	0	0	2	1	1	0
orer5lwy	1	C	14	f	6	22	1	2	2	2	2	1	1	0	3	1	1	2	2	2	0
orer5lwy	1	C	15	f	7	4	0	0	1	0	0	0	0	0	1	0	0	1	0	1	0
orer5lwy	1	C	16	f	8	1	0	0	0	0	0	0	0	0	0	0	0	0	0	1	0
orer5lwy	1	C	17	f	9	1	0	0	0	0	0	0	0	0	0	0	0	1	0	0	0
orer5lwy	1	C	18	f	10	0	0	0	0	0	0	0	0	0	0	0	0	0	0	0	0
orer5lwy	1	C	19	f	11	1	0	0	0	0	0	0	0	0	0	0	0	1	0	0	0
orer5lwy	1	C	20	f	12	1	0	0	0	0	0	0	0	0	0	0	0	1	0	0	0
orer5lwy	1	C	21	f	13	12	0	1	1	1	1	0	1	1	2	0	0	2	1	1	0
orer5lwy	1	C	22	f	14	4	0	0	1	0	0	0	0	0	1	0	0	1	0	1	0
orer5lwy	1	C	23	f	15	1	0	0	0	0	0	0	0	0	0	0	0	1	0	0	0
orer5lwy	1	C	24	f	16	4	0	0	0	0	0	0	0	0	2	0	0	1	0	0	1
orer5lwy	1	C	25	f	17	3	0	0	0	0	0	0	0	1	1	0	0	1	0	0	0
orer5lwy	1	C	26	f	18	2	0	0	0	0	0	0	0	0	0	0	0	1	0	1	0
orer5lwy	1	C	27	f	19	9	0	0	0	0	1	0	0	1	1	1	0	1	1	2	1
orer5lwy	1	C	28	f	20	4	0	0	0	0	0	0	0	0	1	0	0	1	1	1	0
orer5lwy	1	C	29	f	21	7	0	0	1	0	1	0	0	1	1	1	0	1	0	1	0
orer5lwy	1	C	30	f	22	6	0	0	0	0	1	0	0	0	1	0	0	3	0	1	0
orer5lwy	1	C	31	f	23	2	0	0	0	0	0	0	0	0	0	0	0	1	0	1	0
orer5lwy	1	C	32	f	24	13	1	1	1	1	1	0	0	0	2	0	0	2	1	2	1
orer5lwy	1	C	33	f	25	4	0	0	0	0	1	0	0	0	1	0	0	1	0	1	0
orer5lwy	1	C	34	f	26	8	0	0	0	1	0	0	0	0	2	0	0	2	1	2	0
orer5lwy	1	C	35	f	27	14	1	2	1	0	0	0	0	1	3	0	0	2	2	2	0
orer5lwy	1	C	36	f	28	12	1	1	1	1	1	0	0	0	2	0	0	2	1	2	0
orer5lwy	1	C	37	f	29	8	0	0	0	0	1	0	0	0	1	0	0	2	1	2	1
orer5lwy	1	C	38	f	30	8	0	0	0	0	1	0	0	0	2	0	0	2	1	2	0
orer5lwy	1	C	39	f	31	7	0	0	0	0	1	0	0	0	2	0	0	2	0	2	0
orer5lwy	1	C	40	f	32	6	0	0	0	1	0	0	0	0	2	0	0	2	0	1	0
orer5lwy	1	C	41	f	33	7	0	0	0	0	0	0	0	0	2	0	0	2	1	2	0
orer5lwy	1	C	42	f	34	6	0	0	0	0	0	0	0	0	2	0	0	2	0	2	0
orer5lwy	1	C	43	f	35	6	0	0	0	0	0	0	1	0	1	0	0	2	0	2	0
orer5lwy	1	C	44	f	36	8	0	1	0	0	1	0	0	0	2	0	0	2	1	1	0
orer5lwy	1	C	45	f	37	9	0	1	0	0	1	0	0	0	2	1	0	2	0	2	0
orer5lwy	1	C	46	f	38	7	0	0	0	0	0	0	0	1	2	0	0	2	0	2	0
orer5lwy	1	C	47	f	39	5	0	0	0	0	0	0	0	1	1	0	0	2	0	1	0
orer5lwy	1	C	48	f	40	6	0	0	0	0	0	0	0	1	2	0	0	2	0	1	0
orer5lwy	1	C	49	f	41	4	0	0	0	0	0	0	0	0	1	0	0	2	0	1	0
orer5lwy	1	C	50	f	42	4	0	0	0	0	0	0	0	0	1	0	0	2	0	1	0
orer5lwy	1	C	51	f	43	4	0	0	0	0	0	0	0	0	2	0	0	1	0	1	0
orer5lwy	1	C	52	f	44	0	0	0	0	0	0	0	0	0	0	0	0	0	0	0	0
orer5lwy	1	C	53	f	45	3	0	0	0	0	0	0	0	1	1	0	0	0	0	1	0
orer5lwy	1	C	54	f	46	2	0	0	0	0	0	0	0	0	1	0	0	0	0	1	0
orer5lwy	1	C	55	f	47	4	0	0	0	0	0	0	0	0	1	0	0	1	1	1	0
orer5lwy	1	C	56	f	48	2	0	0	0	0	0	0	0	0	1	0	0	0	0	1	0
orer5lwy	1	C	57	f	49	1	0	0	0	0	0	0	0	0	0	0	0	0	0	1	0
orer5lwy	1	C	58	f	50	1	0	0	0	0	0	0	0	0	0	0	0	0	0	1	0
orer5lwy	1	C	59	f	51	3	0	0	0	0	0	0	0	0	1	0	0	1	0	1	0
orer5lwy	1	C	60	f	52	1	0	0	0	0	0	0	0	0	0	0	0	0	0	1	0
edbu8yrd	1	C	1	t	1	20	1	0	2	2	2	1	0	3	2	1	1	2	1	0	2
edbu8yrd	1	C	2	t	2	26	1	1	2	2	2	2	2	3	2	1	1	2	2	0	3
edbu8yrd	1	C	3	t	3	21	1	2	2	2	2	1	1	1	2	1	1	2	1	0	2
edbu8yrd	1	C	4	t	4	15	0	1	1	1	1	1	1	0	2	1	1	2	1	0	2
edbu8yrd	1	C	5	t	5	10	0	0	1	1	1	0	0	0	2	0	0	2	1	0	2
edbu8yrd	1	C	6	t	6	14	0	0	1	1	1	1	1	1	2	1	1	1	1	0	2
edbu8yrd	1	C	7	t	7	11	0	0	1	1	1	0	0	1	2	0	0	2	1	0	2
edbu8yrd	1	C	8	t	8	13	0	0	1	1	1	0	0	1	2	1	1	2	1	0	2
edbu8yrd	1	C	9	f	1	11	0	0	1	1	1	0	0	1	2	0	0	2	1	0	2
edbu8yrd	1	C	10	f	2	17	1	1	1	1	1	1	1	1	2	1	1	2	1	0	2
edbu8yrd	1	C	11	f	3	10	0	0	1	1	1	0	0	1	2	0	0	2	1	0	1
edbu8yrd	1	C	12	f	4	16	1	1	1	1	1	0	0	2	2	1	1	2	1	0	2
edbu8yrd	1	C	13	f	5	21	1	1	2	2	2	1	1	2	2	1	1	2	1	1	1
edbu8yrd	1	C	14	f	6	19	1	1	1	1	1	1	1	2	2	1	1	2	1	1	2
edbu8yrd	1	C	15	f	7	9	0	0	1	1	0	0	0	1	2	0	0	2	1	0	1
edbu8yrd	1	C	16	f	8	17	1	1	1	1	1	1	0	1	2	1	1	2	1	1	2
edbu8yrd	1	C	17	f	9	17	0	0	1	1	1	1	1	2	2	1	2	1	1	1	2
edbu8yrd	1	C	18	f	10	16	1	1	2	1	1	1	1	1	2	0	0	2	1	1	1
edbu8yrd	1	C	19	f	11	18	1	1	1	1	1	1	1	2	2	1	1	2	1	1	1
edbu8yrd	1	C	20	f	12	14	0	0	1	1	1	0	0	2	2	1	1	2	1	1	1
edbu8yrd	1	C	21	f	13	20	1	1	1	1	2	1	1	2	2	1	1	2	1	1	2
edbu8yrd	1	C	22	f	14	17	0	0	1	1	2	1	1	2	2	1	1	2	1	0	2
edbu8yrd	1	C	23	f	15	20	0	1	1	1	2	1	1	2	2	1	1	2	1	2	2
edbu8yrd	1	C	24	f	16	18	1	1	1	1	1	1	1	2	2	1	1	2	1	0	2
edbu8yrd	1	C	25	f	17	18	1	1	1	1	2	1	1	1	2	1	1	2	1	1	1
edbu8yrd	1	C	26	f	18	21	1	1	1	1	2	1	1	2	2	1	1	2	1	2	2
edbu8yrd	1	C	27	f	19	22	1	1	2	2	2	1	1	2	2	1	1	2	1	1	2
edbu8yrd	1	C	28	f	20	17	1	1	1	1	1	1	1	1	2	1	1	2	1	1	1
edbu8yrd	1	C	29	f	21	23	1	1	1	1	2	2	1	2	2	1	1	2	2	2	2
edbu8yrd	1	C	30	f	22	22	2	1	2	1	2	1	1	3	2	1	1	2	1	1	1
edbu8yrd	1	C	31	f	23	21	1	1	1	2	1	1	1	2	2	1	1	2	2	1	2
edbu8yrd	1	C	32	f	24	28	2	2	2	2	2	2	2	2	2	1	2	2	2	1	2
edbu8yrd	1	C	33	f	25	13	1	1	1	0	0	0	1	2	1	1	1	1	1	1	1
edbu8yrd	1	C	34	f	26	21	1	1	2	1	2	1	1	2	2	1	1	2	1	1	2
edbu8yrd	1	C	35	f	27	17	1	1	1	1	1	1	1	1	2	1	1	2	1	1	1
edbu8yrd	1	C	36	f	28	18	1	1	1	1	1	1	0	2	2	1	1	2	1	1	2
edbu8yrd	1	C	37	f	29	21	1	1	2	1	1	1	2	2	2	1	1	2	1	1	2
edbu8yrd	1	C	38	f	30	17	1	1	1	1	1	0	1	2	2	1	1	2	1	1	1
edbu8yrd	1	C	39	f	31	27	2	1	2	1	2	2	2	3	2	1	1	2	2	2	2
edbu8yrd	1	C	40	f	32	28	2	1	2	2	2	2	2	3	2	1	1	2	2	2	2
edbu8yrd	1	C	41	f	33	21	1	1	2	1	1	1	1	2	3	1	1	2	1	2	1
edbu8yrd	1	C	42	f	34	26	2	2	2	2	1	2	1	2	2	1	1	2	2	2	2
edbu8yrd	1	C	43	f	35	20	1	1	1	1	1	1	1	2	2	1	1	2	1	2	2
edbu8yrd	1	C	44	f	36	30	2	1	2	2	2	2	2	2	2	2	2	3	2	2	2
edbu8yrd	1	C	45	f	37	29	2	2	2	2	2	2	2	2	2	1	2	2	2	2	2
edbu8yrd	1	C	46	f	38	20	1	1	1	1	2	1	1	2	2	1	1	2	1	1	2
edbu8yrd	1	C	47	f	39	30	2	2	2	2	2	2	2	2	2	2	2	2	2	2	2
edbu8yrd	1	C	48	f	40	31	2	2	2	2	2	2	2	2	3	1	2	3	2	2	2
edbu8yrd	1	C	49	f	41	35	3	2	2	3	3	3	3	2	2	2	2	2	2	2	2
edbu8yrd	1	C	50	f	42	29	1	1	1	2	2	2	2	3	2	2	2	3	2	2	2
edbu8yrd	1	C	51	f	43	30	1	2	2	2	2	2	2	2	3	1	2	3	2	2	2
edbu8yrd	1	C	52	f	44	33	2	2	2	3	2	2	2	3	2	1	2	3	3	2	2
edbu8yrd	1	C	53	f	45	29	1	1	2	2	2	2	2	2	3	1	2	3	2	2	2
edbu8yrd	1	C	54	f	46	29	1	2	2	2	2	2	2	3	2	1	2	2	2	2	2
edbu8yrd	1	C	55	f	47	27	1	1	2	2	2	2	2	2	2	1	2	2	2	2	2
edbu8yrd	1	C	56	f	48	27	1	2	2	2	2	2	1	2	2	1	2	2	2	2	2
edbu8yrd	1	C	57	f	49	29	2	2	2	2	2	2	2	2	2	1	2	2	2	2	2
edbu8yrd	1	C	58	f	50	29	2	2	2	2	2	2	2	2	2	1	2	2	2	2	2
edbu8yrd	1	C	59	f	51	26	1	1	2	2	2	2	1	2	2	1	2	2	2	2	2
edbu8yrd	1	C	60	f	52	25	1	1	1	2	2	2	2	1	2	1	2	2	2	2	2
uwxu5xig	1	G	1	t	1	18	1	1	2	1	3	0	2	1	2	0	1	2	1	0	1
uwxu5xig	1	G	2	t	2	18	2	2	0	2	1	0	1	0	2	2	1	2	1	1	1
uwxu5xig	1	G	3	t	3	16	1	2	1	2	2	0	1	0	1	0	1	2	1	0	2
uwxu5xig	1	G	4	t	4	5	0	1	0	1	0	0	0	0	1	0	0	1	1	0	0
uwxu5xig	1	G	5	t	5	4	0	0	0	0	0	0	0	1	1	0	0	1	0	1	0
uwxu5xig	1	G	6	t	6	0	0	0	0	0	0	0	0	0	0	0	0	0	0	0	0
uwxu5xig	1	G	7	t	7	5	0	0	0	1	1	0	0	1	1	0	0	0	0	1	0
uwxu5xig	1	G	8	t	8	10	2	1	0	1	1	0	1	0	1	1	1	0	0	1	0
uwxu5xig	1	G	9	f	1	1	0	0	0	0	0	0	0	0	0	0	1	0	0	0	0
uwxu5xig	1	G	10	f	2	1	0	0	0	0	0	0	0	0	0	0	0	0	0	1	0
uwxu5xig	1	G	11	f	3	1	0	0	0	0	1	0	0	0	0	0	0	0	0	0	0
uwxu5xig	1	G	12	f	4	0	0	0	0	0	0	0	0	0	0	0	0	0	0	0	0
uwxu5xig	1	G	13	f	5	2	1	0	0	0	0	0	0	0	1	0	0	0	0	0	0
uwxu5xig	1	G	14	f	6	0	0	0	0	0	0	0	0	0	0	0	0	0	0	0	0
uwxu5xig	1	G	15	f	7	4	1	1	0	1	1	0	0	0	0	0	0	0	0	0	0
uwxu5xig	1	G	16	f	8	10	2	0	0	1	1	0	1	1	1	0	1	1	1	0	0
uwxu5xig	1	G	17	f	9	NaN	NaN	NaN	NaN	NaN	NaN	NaN	NaN	NaN	NaN	NaN	NaN	NaN	NaN	NaN	NaN
uwxu5xig	1	G	18	f	10	0	0	0	0	0	0	0	0	0	0	0	0	0	0	0	0
uwxu5xig	1	G	19	f	11	8	1	1	1	1	1	0	0	0	2	0	0	1	0	0	0
uwxu5xig	1	G	20	f	12	0	0	0	0	0	0	0	0	0	0	0	0	0	0	0	0
uwxu5xig	1	G	21	f	13	4	0	1	0	1	0	0	0	0	1	0	0	1	0	0	0
uwxu5xig	1	G	22	f	14	2	0	0	0	1	0	0	1	0	0	0	0	0	0	0	0
uwxu5xig	1	G	23	f	15	0	0	0	0	0	0	0	0	0	0	0	0	0	0	0	0
uwxu5xig	1	G	24	f	16	0	0	0	0	0	0	0	0	0	0	0	0	0	0	0	0
uwxu5xig	1	G	25	f	17	3	0	0	0	0	0	0	0	1	1	0	0	1	0	0	0
uwxu5xig	1	G	26	f	18	NaN	NaN	NaN	NaN	NaN	NaN	NaN	NaN	NaN	NaN	NaN	NaN	NaN	NaN	NaN	NaN
uwxu5xig	1	G	27	f	19	0	0	0	0	0	0	0	0	0	0	0	0	0	0	0	0
uwxu5xig	1	G	28	f	20	NaN	NaN	NaN	NaN	NaN	NaN	NaN	NaN	NaN	NaN	NaN	NaN	NaN	NaN	NaN	NaN
uwxu5xig	1	G	29	f	21	NaN	NaN	NaN	NaN	NaN	NaN	NaN	NaN	NaN	NaN	NaN	NaN	NaN	NaN	NaN	NaN
uwxu5xig	1	G	30	f	22	NaN	NaN	NaN	NaN	NaN	NaN	NaN	NaN	NaN	NaN	NaN	NaN	NaN	NaN	NaN	NaN
uwxu5xig	1	G	31	f	23	NaN	NaN	NaN	NaN	NaN	NaN	NaN	NaN	NaN	NaN	NaN	NaN	NaN	NaN	NaN	NaN
uwxu5xig	1	G	32	f	24	NaN	NaN	NaN	NaN	NaN	NaN	NaN	NaN	NaN	NaN	NaN	NaN	NaN	NaN	NaN	NaN
uwxu5xig	1	G	33	f	25	NaN	NaN	NaN	NaN	NaN	NaN	NaN	NaN	NaN	NaN	NaN	NaN	NaN	NaN	NaN	NaN
uwxu5xig	1	G	34	f	26	NaN	NaN	NaN	NaN	NaN	NaN	NaN	NaN	NaN	NaN	NaN	NaN	NaN	NaN	NaN	NaN
uwxu5xig	1	G	35	f	27	NaN	NaN	NaN	NaN	NaN	NaN	NaN	NaN	NaN	NaN	NaN	NaN	NaN	NaN	NaN	NaN
uwxu5xig	1	G	36	f	28	NaN	NaN	NaN	NaN	NaN	NaN	NaN	NaN	NaN	NaN	NaN	NaN	NaN	NaN	NaN	NaN
uwxu5xig	1	G	37	f	29	NaN	NaN	NaN	NaN	NaN	NaN	NaN	NaN	NaN	NaN	NaN	NaN	NaN	NaN	NaN	NaN
uwxu5xig	1	G	38	f	30	NaN	NaN	NaN	NaN	NaN	NaN	NaN	NaN	NaN	NaN	NaN	NaN	NaN	NaN	NaN	NaN
uwxu5xig	1	G	39	f	31	NaN	NaN	NaN	NaN	NaN	NaN	NaN	NaN	NaN	NaN	NaN	NaN	NaN	NaN	NaN	NaN
uwxu5xig	1	G	40	f	32	NaN	NaN	NaN	NaN	NaN	NaN	NaN	NaN	NaN	NaN	NaN	NaN	NaN	NaN	NaN	NaN
uwxu5xig	1	G	41	f	33	NaN	NaN	NaN	NaN	NaN	NaN	NaN	NaN	NaN	NaN	NaN	NaN	NaN	NaN	NaN	NaN
uwxu5xig	1	G	42	f	34	NaN	NaN	NaN	NaN	NaN	NaN	NaN	NaN	NaN	NaN	NaN	NaN	NaN	NaN	NaN	NaN
uwxu5xig	1	G	43	f	35	NaN	NaN	NaN	NaN	NaN	NaN	NaN	NaN	NaN	NaN	NaN	NaN	NaN	NaN	NaN	NaN
uwxu5xig	1	G	44	f	36	NaN	NaN	NaN	NaN	NaN	NaN	NaN	NaN	NaN	NaN	NaN	NaN	NaN	NaN	NaN	NaN
uwxu5xig	1	G	45	f	37	NaN	NaN	NaN	NaN	NaN	NaN	NaN	NaN	NaN	NaN	NaN	NaN	NaN	NaN	NaN	NaN
uwxu5xig	1	G	46	f	38	NaN	NaN	NaN	NaN	NaN	NaN	NaN	NaN	NaN	NaN	NaN	NaN	NaN	NaN	NaN	NaN
uwxu5xig	1	G	47	f	39	NaN	NaN	NaN	NaN	NaN	NaN	NaN	NaN	NaN	NaN	NaN	NaN	NaN	NaN	NaN	NaN
uwxu5xig	1	G	48	f	40	NaN	NaN	NaN	NaN	NaN	NaN	NaN	NaN	NaN	NaN	NaN	NaN	NaN	NaN	NaN	NaN
uwxu5xig	1	G	49	f	41	NaN	NaN	NaN	NaN	NaN	NaN	NaN	NaN	NaN	NaN	NaN	NaN	NaN	NaN	NaN	NaN
uwxu5xig	1	G	50	f	42	NaN	NaN	NaN	NaN	NaN	NaN	NaN	NaN	NaN	NaN	NaN	NaN	NaN	NaN	NaN	NaN
uwxu5xig	1	G	51	f	43	NaN	NaN	NaN	NaN	NaN	NaN	NaN	NaN	NaN	NaN	NaN	NaN	NaN	NaN	NaN	NaN
uwxu5xig	1	G	52	f	44	NaN	NaN	NaN	NaN	NaN	NaN	NaN	NaN	NaN	NaN	NaN	NaN	NaN	NaN	NaN	NaN
uwxu5xig	1	G	53	f	45	NaN	NaN	NaN	NaN	NaN	NaN	NaN	NaN	NaN	NaN	NaN	NaN	NaN	NaN	NaN	NaN
uwxu5xig	1	G	54	f	46	NaN	NaN	NaN	NaN	NaN	NaN	NaN	NaN	NaN	NaN	NaN	NaN	NaN	NaN	NaN	NaN
uwxu5xig	1	G	55	f	47	NaN	NaN	NaN	NaN	NaN	NaN	NaN	NaN	NaN	NaN	NaN	NaN	NaN	NaN	NaN	NaN
uwxu5xig	1	G	56	f	48	NaN	NaN	NaN	NaN	NaN	NaN	NaN	NaN	NaN	NaN	NaN	NaN	NaN	NaN	NaN	NaN
uwxu5xig	1	G	57	f	49	NaN	NaN	NaN	NaN	NaN	NaN	NaN	NaN	NaN	NaN	NaN	NaN	NaN	NaN	NaN	NaN
uwxu5xig	1	G	58	f	50	NaN	NaN	NaN	NaN	NaN	NaN	NaN	NaN	NaN	NaN	NaN	NaN	NaN	NaN	NaN	NaN
uwxu5xig	1	G	59	f	51	NaN	NaN	NaN	NaN	NaN	NaN	NaN	NaN	NaN	NaN	NaN	NaN	NaN	NaN	NaN	NaN
uwxu5xig	1	G	60	f	52	NaN	NaN	NaN	NaN	NaN	NaN	NaN	NaN	NaN	NaN	NaN	NaN	NaN	NaN	NaN	NaN
auxp2tem	1	G	1	t	1	8	0	0	1	1	1	0	0	1	1	0	1	1	1	0	0
auxp2tem	1	G	2	t	2	9	0	0	1	1	1	0	0	1	1	0	1	1	1	0	1
auxp2tem	1	G	3	t	3	3	0	0	0	0	0	0	0	1	1	0	0	1	0	0	0
auxp2tem	1	G	4	t	4	10	1	1	1	1	1	0	1	1	1	0	0	1	1	0	0
auxp2tem	1	G	5	t	5	3	1	0	0	0	0	0	0	0	1	0	0	1	0	0	0
auxp2tem	1	G	6	t	6	7	1	1	0	0	0	0	0	1	1	0	1	1	1	0	0
auxp2tem	1	G	7	t	7	3	0	0	0	0	0	0	0	1	1	0	0	1	0	0	0
auxp2tem	1	G	8	t	8	3	0	0	0	0	0	0	0	1	1	0	0	1	0	0	0
auxp2tem	1	G	9	f	1	4	0	0	0	1	1	0	0	0	1	0	0	1	0	0	0
auxp2tem	1	G	10	f	2	2	0	0	0	0	0	0	0	0	1	0	0	1	0	0	0
auxp2tem	1	G	11	f	3	2	0	0	0	0	0	0	0	0	1	0	0	1	0	0	0
auxp2tem	1	G	12	f	4	0	0	0	0	0	0	0	0	0	0	0	0	0	0	0	0
auxp2tem	1	G	13	f	5	0	0	0	0	0	0	0	0	0	0	0	0	0	0	0	0
auxp2tem	1	G	14	f	6	0	0	0	0	0	0	0	0	0	0	0	0	0	0	0	0
auxp2tem	1	G	15	f	7	1	0	0	0	0	0	0	0	0	0	0	0	1	0	0	0
auxp2tem	1	G	16	f	8	15	2	1	1	1	1	0	0	2	1	0	1	2	2	1	0
auxp2tem	1	G	17	f	9	14	1	1	1	1	1	0	0	1	2	0	1	2	2	0	1
auxp2tem	1	G	18	f	10	11	1	1	0	1	0	0	0	1	2	0	1	2	1	0	1
auxp2tem	1	G	19	f	11	4	1	0	0	0	0	0	0	1	1	0	0	1	0	0	0
auxp2tem	1	G	20	f	12	8	1	1	0	0	0	0	0	1	1	0	1	2	1	0	0
auxp2tem	1	G	21	f	13	2	0	0	0	0	0	0	0	0	1	0	0	1	0	0	0
auxp2tem	1	G	22	f	14	3	0	0	0	0	0	0	0	1	1	0	0	1	0	0	0
auxp2tem	1	G	23	f	15	4	0	0	0	0	1	0	0	1	1	0	0	1	0	0	0
auxp2tem	1	G	24	f	16	3	0	0	0	0	1	0	0	0	1	0	0	1	0	0	0
auxp2tem	1	G	25	f	17	3	0	0	0	0	0	0	0	1	1	0	0	1	0	0	0
auxp2tem	1	G	26	f	18	3	0	0	0	0	0	0	0	1	1	0	0	1	0	0	0
auxp2tem	1	G	27	f	19	3	0	0	0	0	0	0	0	1	1	0	0	1	0	0	0
auxp2tem	1	G	28	f	20	2	0	0	0	0	0	0	0	0	1	0	0	1	0	0	0
auxp2tem	1	G	29	f	21	4	0	0	1	0	0	0	0	1	1	0	0	1	0	0	0
auxp2tem	1	G	30	f	22	4	0	0	1	0	0	0	0	1	1	0	0	1	0	0	0
auxp2tem	1	G	31	f	23	2	0	0	0	0	0	0	0	0	1	0	0	1	0	0	0
auxp2tem	1	G	32	f	24	3	0	0	0	0	0	0	0	1	1	0	0	1	0	0	0
auxp2tem	1	G	33	f	25	3	0	0	0	0	0	0	0	1	1	0	0	1	0	0	0
auxp2tem	1	G	34	f	26	5	0	0	0	0	0	0	1	0	3	0	0	1	0	0	0
auxp2tem	1	G	35	f	27	5	0	0	0	0	0	0	0	1	1	0	0	3	0	0	0
auxp2tem	1	G	36	f	28	4	0	0	1	0	0	0	0	1	1	0	0	1	0	0	0
auxp2tem	1	G	37	f	29	8	1	0	0	0	0	0	0	1	2	0	1	3	0	0	0
auxp2tem	1	G	38	f	30	4	0	0	0	0	0	0	0	1	1	0	0	2	0	0	0
auxp2tem	1	G	39	f	31	2	0	0	0	0	0	0	0	0	1	0	0	1	0	0	0
auxp2tem	1	G	40	f	32	8	1	0	0	1	0	0	1	1	1	0	1	1	1	0	0
auxp2tem	1	G	41	f	33	5	0	0	0	0	0	0	1	1	1	0	0	1	1	0	0
auxp2tem	1	G	42	f	34	7	0	0	0	0	0	0	0	1	3	0	0	1	1	0	1
auxp2tem	1	G	43	f	35	12	1	1	1	1	1	0	1	1	2	0	0	2	1	0	0
auxp2tem	1	G	44	f	36	10	1	1	0	1	0	0	1	1	2	0	0	2	1	0	0
auxp2tem	1	G	45	f	37	8	1	0	0	1	0	0	1	1	1	0	0	2	1	0	0
auxp2tem	1	G	46	f	38	6	1	0	0	0	0	0	0	0	1	0	1	2	1	0	0
auxp2tem	1	G	47	f	39	9	1	1	0	1	1	0	1	1	1	0	0	1	1	0	0
auxp2tem	1	G	48	f	40	11	1	1	0	1	1	0	1	1	2	0	0	2	1	0	0
auxp2tem	1	G	49	f	41	26	1	3	2	2	2	0	2	2	3	0	2	3	3	0	1
auxp2tem	1	G	50	f	42	11	1	1	0	1	1	0	1	1	1	0	1	1	1	0	1
auxp2tem	1	G	51	f	43	10	1	1	1	1	1	0	1	0	1	0	0	2	1	0	0
auxp2tem	1	G	52	f	44	12	1	1	1	1	1	0	1	0	2	0	1	2	1	0	0
auxp2tem	1	G	53	f	45	22	3	2	2	2	2	0	2	1	2	0	1	2	2	0	1
auxp2tem	1	G	54	f	46	4	1	0	0	1	0	0	0	0	1	0	0	1	0	0	0
auxp2tem	1	G	55	f	47	13	2	1	1	1	1	0	1	0	1	0	1	2	1	0	1
auxp2tem	1	G	56	f	48	7	1	0	1	0	0	0	1	0	1	0	1	1	1	0	0
auxp2tem	1	G	57	f	49	12	1	1	0	1	1	0	1	0	2	0	1	2	1	0	1
auxp2tem	1	G	58	f	50	5	1	0	0	0	0	0	1	0	1	0	0	1	1	0	0
auxp2tem	1	G	59	f	51	13	1	1	1	1	1	0	2	1	2	0	0	2	1	0	0
auxp2tem	1	G	60	f	52	13	1	1	1	1	1	0	2	0	2	0	1	2	1	0	0
hpod5kla	1	G	1	t	1	7	0	0	1	0	1	0	0	1	1	0	0	1	0	1	1
hpod5kla	1	G	2	t	2	13	1	1	1	1	2	0	0	2	0	1	0	1	0	1	2
hpod5kla	1	G	3	t	3	6	0	0	1	0	0	0	0	2	1	1	0	0	0	1	0
hpod5kla	1	G	4	t	4	13	1	0	1	1	1	0	2	1	1	0	1	1	1	1	1
hpod5kla	1	G	5	t	5	4	0	0	0	0	0	0	0	1	0	1	1	0	0	1	0
hpod5kla	1	G	6	t	6	19	2	1	0	2	1	1	1	1	2	2	1	2	1	1	1
hpod5kla	1	G	7	t	7	18	2	1	1	1	1	0	2	1	2	1	2	1	1	1	1
hpod5kla	1	G	8	t	8	14	1	1	1	1	1	0	1	2	1	0	1	1	1	1	1
hpod5kla	1	G	9	f	1	23	2	1	0	2	2	1	2	2	2	1	2	2	2	1	1
hpod5kla	1	G	10	f	2	4	0	0	0	0	0	0	0	1	3	0	0	0	0	0	0
hpod5kla	1	G	11	f	3	4	0	0	0	0	0	0	0	1	0	1	0	0	1	1	0
hpod5kla	1	G	12	f	4	9	1	0	0	0	0	0	1	1	1	1	1	1	1	1	0
hpod5kla	1	G	13	f	5	7	1	0	1	0	0	0	1	0	0	1	1	0	0	1	1
hpod5kla	1	G	14	f	6	10	0	0	1	1	1	0	1	1	1	0	1	1	1	1	0
hpod5kla	1	G	15	f	7	10	1	1	1	1	0	0	1	1	0	1	1	1	1	0	0
hpod5kla	1	G	16	f	8	2	0	0	0	0	0	0	0	0	0	1	0	0	0	1	0
hpod5kla	1	G	17	f	9	3	0	0	0	0	0	0	0	2	0	0	0	0	0	1	0
hpod5kla	1	G	18	f	10	4	1	0	1	0	0	0	0	2	0	0	0	0	0	0	0
hpod5kla	1	G	19	f	11	2	0	0	0	0	0	0	0	0	1	0	0	1	0	0	0
hpod5kla	1	G	20	f	12	15	1	1	1	0	1	0	0	2	2	1	0	2	0	2	2
hpod5kla	1	G	21	f	13	11	1	1	1	1	1	0	1	1	1	1	1	1	0	0	0
hpod5kla	1	G	22	f	14	6	0	0	1	0	0	0	0	1	1	0	0	1	2	0	0
hpod5kla	1	G	23	f	15	8	1	0	0	0	1	0	1	2	0	1	1	0	0	1	0
hpod5kla	1	G	24	f	16	10	1	0	1	1	1	0	1	1	1	1	1	0	0	0	1
hpod5kla	1	G	25	f	17	7	1	1	1	1	1	0	0	0	0	0	1	0	0	0	1
hpod5kla	1	G	26	f	18	3	1	0	0	0	0	0	1	0	0	0	0	0	0	1	0
hpod5kla	1	G	27	f	19	18	1	1	1	1	1	0	1	1	2	1	2	2	1	2	1
hpod5kla	1	G	28	f	20	11	1	1	0	0	1	0	1	2	0	1	1	1	1	1	0
hpod5kla	1	G	29	f	21	1	0	0	0	0	0	0	0	0	0	0	0	0	0	1	0
hpod5kla	1	G	30	f	22	8	1	1	0	1	0	0	0	0	0	1	1	1	0	1	1
hpod5kla	1	G	31	f	23	3	0	0	0	0	0	1	1	0	0	0	1	0	0	0	0
hpod5kla	1	G	32	f	24	7	0	0	0	0	0	0	0	1	1	1	1	1	1	1	0
hpod5kla	1	G	33	f	25	1	0	0	0	0	0	0	0	0	0	1	0	0	0	0	0
hpod5kla	1	G	34	f	26	2	0	0	0	0	0	0	0	1	0	0	0	1	0	0	0
hpod5kla	1	G	35	f	27	6	1	1	1	0	0	0	0	1	0	0	0	0	1	1	0
hpod5kla	1	G	36	f	28	9	0	1	1	1	1	0	0	0	1	1	1	1	1	0	0
hpod5kla	1	G	37	f	29	9	1	1	1	1	0	0	0	1	0	1	1	0	0	1	1
hpod5kla	1	G	38	f	30	23	1	1	2	2	2	0	2	0	2	2	2	2	2	1	2
hpod5kla	1	G	39	f	31	4	0	0	1	0	0	0	0	1	0	0	1	0	0	1	0
hpod5kla	1	G	40	f	32	4	0	0	0	0	0	0	0	1	0	0	1	0	1	1	0
hpod5kla	1	G	41	f	33	7	0	0	1	1	1	0	0	0	1	0	0	1	1	1	0
hpod5kla	1	G	42	f	34	9	0	0	0	1	0	0	0	1	1	1	1	1	1	1	1
hpod5kla	1	G	43	f	35	6	0	0	0	1	1	0	0	1	0	0	0	1	1	1	0
hpod5kla	1	G	44	f	36	9	0	0	0	0	0	0	0	2	1	0	2	1	1	1	1
hpod5kla	1	G	45	f	37	10	1	0	1	1	1	0	0	1	1	0	1	1	0	0	2
hpod5kla	1	G	46	f	38	9	0	0	1	1	1	0	1	2	0	1	0	1	0	1	0
hpod5kla	1	G	47	f	39	0	0	0	0	0	0	0	0	0	0	0	0	0	0	0	0
hpod5kla	1	G	48	f	40	26	0	3	3	1	1	1	1	3	2	2	2	3	2	0	2
hpod5kla	1	G	49	f	41	14	0	0	1	1	1	0	0	2	2	0	1	2	2	1	1
hpod5kla	1	G	50	f	42	6	0	0	1	0	0	0	0	0	1	0	1	1	1	0	1
hpod5kla	1	G	51	f	43	2	0	0	0	0	0	0	0	1	0	0	0	0	0	1	0
hpod5kla	1	G	52	f	44	12	1	0	1	1	1	0	1	1	1	1	1	1	1	0	1
hpod5kla	1	G	53	f	45	11	0	1	1	1	0	0	0	2	1	0	1	1	1	1	1
hpod5kla	1	G	54	f	46	13	0	0	1	1	1	0	2	1	1	0	2	1	2	1	0
hpod5kla	1	G	55	f	47	12	1	1	0	1	1	0	1	1	1	1	1	1	1	1	0
hpod5kla	1	G	56	f	48	11	1	0	0	0	1	0	1	1	1	1	1	1	1	1	1
hpod5kla	1	G	57	f	49	2	0	0	0	0	0	0	0	0	0	0	1	0	0	1	0
hpod5kla	1	G	58	f	50	3	0	0	0	0	0	0	0	1	0	0	0	0	1	1	0
hpod5kla	1	G	59	f	51	5	0	0	0	0	0	0	1	2	0	1	0	0	0	1	0
hpod5kla	1	G	60	f	52	5	0	0	0	0	0	0	0	2	0	1	0	0	0	1	1
nuxf5dmp	1	G	1	t	1	11	0	1	1	1	1	0	0	0	1	0	1	1	1	1	2
nuxf5dmp	1	G	2	t	2	12	1	0	2	1	1	0	1	1	1	1	0	1	0	0	2
nuxf5dmp	1	G	3	t	3	18	1	1	2	1	1	0	1	2	2	0	1	2	1	1	2
nuxf5dmp	1	G	4	t	4	17	1	1	2	0	2	0	1	2	1	1	1	1	1	1	2
nuxf5dmp	1	G	5	t	5	14	1	0	2	0	1	0	1	1	1	0	1	1	1	2	2
nuxf5dmp	1	G	6	t	6	16	1	0	2	0	2	0	1	2	1	1	1	1	1	1	2
nuxf5dmp	1	G	7	t	7	14	1	1	2	0	2	0	0	1	1	0	1	1	0	1	3
nuxf5dmp	1	G	8	t	8	11	0	0	1	1	1	0	1	1	1	1	1	1	1	1	0
nuxf5dmp	1	G	9	f	1	7	1	1	1	0	1	0	0	0	1	0	0	1	0	0	1
nuxf5dmp	1	G	10	f	2	6	0	0	1	1	1	0	0	0	1	0	0	1	0	0	1
nuxf5dmp	1	G	11	f	3	NaN	NaN	NaN	NaN	NaN	NaN	NaN	NaN	NaN	NaN	NaN	NaN	NaN	NaN	NaN	NaN
nuxf5dmp	1	G	12	f	4	NaN	NaN	NaN	NaN	NaN	NaN	NaN	NaN	NaN	NaN	NaN	NaN	NaN	NaN	NaN	NaN
nuxf5dmp	1	G	13	f	5	NaN	NaN	NaN	NaN	NaN	NaN	NaN	NaN	NaN	NaN	NaN	NaN	NaN	NaN	NaN	NaN
nuxf5dmp	1	G	14	f	6	NaN	NaN	NaN	NaN	NaN	NaN	NaN	NaN	NaN	NaN	NaN	NaN	NaN	NaN	NaN	NaN
nuxf5dmp	1	G	15	f	7	NaN	NaN	NaN	NaN	NaN	NaN	NaN	NaN	NaN	NaN	NaN	NaN	NaN	NaN	NaN	NaN
nuxf5dmp	1	G	16	f	8	NaN	NaN	NaN	NaN	NaN	NaN	NaN	NaN	NaN	NaN	NaN	NaN	NaN	NaN	NaN	NaN
nuxf5dmp	1	G	17	f	9	NaN	NaN	NaN	NaN	NaN	NaN	NaN	NaN	NaN	NaN	NaN	NaN	NaN	NaN	NaN	NaN
nuxf5dmp	1	G	18	f	10	NaN	NaN	NaN	NaN	NaN	NaN	NaN	NaN	NaN	NaN	NaN	NaN	NaN	NaN	NaN	NaN
nuxf5dmp	1	G	19	f	11	NaN	NaN	NaN	NaN	NaN	NaN	NaN	NaN	NaN	NaN	NaN	NaN	NaN	NaN	NaN	NaN
nuxf5dmp	1	G	20	f	12	NaN	NaN	NaN	NaN	NaN	NaN	NaN	NaN	NaN	NaN	NaN	NaN	NaN	NaN	NaN	NaN
nuxf5dmp	1	G	21	f	13	NaN	NaN	NaN	NaN	NaN	NaN	NaN	NaN	NaN	NaN	NaN	NaN	NaN	NaN	NaN	NaN
nuxf5dmp	1	G	22	f	14	NaN	NaN	NaN	NaN	NaN	NaN	NaN	NaN	NaN	NaN	NaN	NaN	NaN	NaN	NaN	NaN
nuxf5dmp	1	G	23	f	15	NaN	NaN	NaN	NaN	NaN	NaN	NaN	NaN	NaN	NaN	NaN	NaN	NaN	NaN	NaN	NaN
nuxf5dmp	1	G	24	f	16	NaN	NaN	NaN	NaN	NaN	NaN	NaN	NaN	NaN	NaN	NaN	NaN	NaN	NaN	NaN	NaN
nuxf5dmp	1	G	25	f	17	NaN	NaN	NaN	NaN	NaN	NaN	NaN	NaN	NaN	NaN	NaN	NaN	NaN	NaN	NaN	NaN
nuxf5dmp	1	G	26	f	18	NaN	NaN	NaN	NaN	NaN	NaN	NaN	NaN	NaN	NaN	NaN	NaN	NaN	NaN	NaN	NaN
nuxf5dmp	1	G	27	f	19	NaN	NaN	NaN	NaN	NaN	NaN	NaN	NaN	NaN	NaN	NaN	NaN	NaN	NaN	NaN	NaN
nuxf5dmp	1	G	28	f	20	NaN	NaN	NaN	NaN	NaN	NaN	NaN	NaN	NaN	NaN	NaN	NaN	NaN	NaN	NaN	NaN
nuxf5dmp	1	G	29	f	21	NaN	NaN	NaN	NaN	NaN	NaN	NaN	NaN	NaN	NaN	NaN	NaN	NaN	NaN	NaN	NaN
nuxf5dmp	1	G	30	f	22	NaN	NaN	NaN	NaN	NaN	NaN	NaN	NaN	NaN	NaN	NaN	NaN	NaN	NaN	NaN	NaN
nuxf5dmp	1	G	31	f	23	NaN	NaN	NaN	NaN	NaN	NaN	NaN	NaN	NaN	NaN	NaN	NaN	NaN	NaN	NaN	NaN
nuxf5dmp	1	G	32	f	24	NaN	NaN	NaN	NaN	NaN	NaN	NaN	NaN	NaN	NaN	NaN	NaN	NaN	NaN	NaN	NaN
nuxf5dmp	1	G	33	f	25	NaN	NaN	NaN	NaN	NaN	NaN	NaN	NaN	NaN	NaN	NaN	NaN	NaN	NaN	NaN	NaN
nuxf5dmp	1	G	34	f	26	NaN	NaN	NaN	NaN	NaN	NaN	NaN	NaN	NaN	NaN	NaN	NaN	NaN	NaN	NaN	NaN
nuxf5dmp	1	G	35	f	27	NaN	NaN	NaN	NaN	NaN	NaN	NaN	NaN	NaN	NaN	NaN	NaN	NaN	NaN	NaN	NaN
nuxf5dmp	1	G	36	f	28	NaN	NaN	NaN	NaN	NaN	NaN	NaN	NaN	NaN	NaN	NaN	NaN	NaN	NaN	NaN	NaN
nuxf5dmp	1	G	37	f	29	NaN	NaN	NaN	NaN	NaN	NaN	NaN	NaN	NaN	NaN	NaN	NaN	NaN	NaN	NaN	NaN
nuxf5dmp	1	G	38	f	30	NaN	NaN	NaN	NaN	NaN	NaN	NaN	NaN	NaN	NaN	NaN	NaN	NaN	NaN	NaN	NaN
nuxf5dmp	1	G	39	f	31	NaN	NaN	NaN	NaN	NaN	NaN	NaN	NaN	NaN	NaN	NaN	NaN	NaN	NaN	NaN	NaN
nuxf5dmp	1	G	40	f	32	NaN	NaN	NaN	NaN	NaN	NaN	NaN	NaN	NaN	NaN	NaN	NaN	NaN	NaN	NaN	NaN
nuxf5dmp	1	G	41	f	33	NaN	NaN	NaN	NaN	NaN	NaN	NaN	NaN	NaN	NaN	NaN	NaN	NaN	NaN	NaN	NaN
nuxf5dmp	1	G	42	f	34	NaN	NaN	NaN	NaN	NaN	NaN	NaN	NaN	NaN	NaN	NaN	NaN	NaN	NaN	NaN	NaN
nuxf5dmp	1	G	43	f	35	NaN	NaN	NaN	NaN	NaN	NaN	NaN	NaN	NaN	NaN	NaN	NaN	NaN	NaN	NaN	NaN
nuxf5dmp	1	G	44	f	36	NaN	NaN	NaN	NaN	NaN	NaN	NaN	NaN	NaN	NaN	NaN	NaN	NaN	NaN	NaN	NaN
nuxf5dmp	1	G	45	f	37	NaN	NaN	NaN	NaN	NaN	NaN	NaN	NaN	NaN	NaN	NaN	NaN	NaN	NaN	NaN	NaN
nuxf5dmp	1	G	46	f	38	NaN	NaN	NaN	NaN	NaN	NaN	NaN	NaN	NaN	NaN	NaN	NaN	NaN	NaN	NaN	NaN
nuxf5dmp	1	G	47	f	39	NaN	NaN	NaN	NaN	NaN	NaN	NaN	NaN	NaN	NaN	NaN	NaN	NaN	NaN	NaN	NaN
nuxf5dmp	1	G	48	f	40	NaN	NaN	NaN	NaN	NaN	NaN	NaN	NaN	NaN	NaN	NaN	NaN	NaN	NaN	NaN	NaN
nuxf5dmp	1	G	49	f	41	NaN	NaN	NaN	NaN	NaN	NaN	NaN	NaN	NaN	NaN	NaN	NaN	NaN	NaN	NaN	NaN
nuxf5dmp	1	G	50	f	42	NaN	NaN	NaN	NaN	NaN	NaN	NaN	NaN	NaN	NaN	NaN	NaN	NaN	NaN	NaN	NaN
nuxf5dmp	1	G	51	f	43	NaN	NaN	NaN	NaN	NaN	NaN	NaN	NaN	NaN	NaN	NaN	NaN	NaN	NaN	NaN	NaN
nuxf5dmp	1	G	52	f	44	NaN	NaN	NaN	NaN	NaN	NaN	NaN	NaN	NaN	NaN	NaN	NaN	NaN	NaN	NaN	NaN
nuxf5dmp	1	G	53	f	45	NaN	NaN	NaN	NaN	NaN	NaN	NaN	NaN	NaN	NaN	NaN	NaN	NaN	NaN	NaN	NaN
nuxf5dmp	1	G	54	f	46	NaN	NaN	NaN	NaN	NaN	NaN	NaN	NaN	NaN	NaN	NaN	NaN	NaN	NaN	NaN	NaN
nuxf5dmp	1	G	55	f	47	NaN	NaN	NaN	NaN	NaN	NaN	NaN	NaN	NaN	NaN	NaN	NaN	NaN	NaN	NaN	NaN
nuxf5dmp	1	G	56	f	48	NaN	NaN	NaN	NaN	NaN	NaN	NaN	NaN	NaN	NaN	NaN	NaN	NaN	NaN	NaN	NaN
nuxf5dmp	1	G	57	f	49	NaN	NaN	NaN	NaN	NaN	NaN	NaN	NaN	NaN	NaN	NaN	NaN	NaN	NaN	NaN	NaN
nuxf5dmp	1	G	58	f	50	NaN	NaN	NaN	NaN	NaN	NaN	NaN	NaN	NaN	NaN	NaN	NaN	NaN	NaN	NaN	NaN
nuxf5dmp	1	G	59	f	51	NaN	NaN	NaN	NaN	NaN	NaN	NaN	NaN	NaN	NaN	NaN	NaN	NaN	NaN	NaN	NaN
nuxf5dmp	1	G	60	f	52	NaN	NaN	NaN	NaN	NaN	NaN	NaN	NaN	NaN	NaN	NaN	NaN	NaN	NaN	NaN	NaN
nsmu5nph	1	G	1	t	1	27	0	2	1	2	2	3	0	1	2	1	3	2	2	3	3
nsmu5nph	1	G	2	t	2	19	1	0	2	1	1	1	0	2	2	0	1	3	2	2	1
nsmu5nph	1	G	3	t	3	6	0	0	0	0	0	0	0	1	1	0	0	2	1	0	1
nsmu5nph	1	G	4	t	4	29	2	0	1	2	2	2	2	1	2	0	3	3	3	3	3
nsmu5nph	1	G	5	t	5	18	0	2	0	1	1	1	0	0	2	0	3	2	2	2	2
nsmu5nph	1	G	6	t	6	23	0	1	1	1	2	2	1	1	3	1	3	2	2	2	1
nsmu5nph	1	G	7	t	7	20	0	0	0	1	1	1	1	1	2	2	2	3	2	3	1
nsmu5nph	1	G	8	t	8	25	1	1	2	1	2	2	1	0	3	1	2	3	1	3	2
nsmu5nph	1	G	9	f	1	29	0	1	3	2	3	2	2	1	3	1	2	3	1	3	2
nsmu5nph	1	G	10	f	2	25	1	1	2	2	2	0	0	0	3	2	2	3	2	2	3
nsmu5nph	1	G	11	f	3	19	1	1	2	1	2	1	1	0	2	0	0	3	1	2	2
nsmu5nph	1	G	12	f	4	33	1	2	2	2	3	3	1	0	3	1	3	3	3	3	3
nsmu5nph	1	G	13	f	5	21	0	1	1	1	1	1	1	0	2	2	2	2	2	3	2
nsmu5nph	1	G	14	f	6	32	1	2	2	2	2	3	2	2	3	2	3	3	1	3	1
nsmu5nph	1	G	15	f	7	24	0	1	1	1	1	1	1	3	3	2	2	3	2	2	1
nsmu5nph	1	G	16	f	8	31	2	1	2	2	2	2	2	3	3	1	2	3	2	2	2
nsmu5nph	1	G	17	f	9	29	1	2	2	2	2	3	0	2	3	0	3	3	2	2	2
nsmu5nph	1	G	18	f	10	23	0	0	2	2	2	2	0	0	3	0	3	3	2	2	2
nsmu5nph	1	G	19	f	11	30	2	2	2	2	2	2	2	1	3	0	3	3	3	3	0
nsmu5nph	1	G	20	f	12	23	0	0	0	2	2	2	2	0	2	2	2	3	2	2	2
nsmu5nph	1	G	21	f	13	25	1	0	1	1	2	3	2	0	3	1	2	3	2	2	2
nsmu5nph	1	G	22	f	14	29	0	2	2	2	2	3	2	0	3	3	3	1	2	2	2
nsmu5nph	1	G	23	f	15	30	1	1	2	2	1	3	3	3	3	0	2	3	2	2	2
nsmu5nph	1	G	24	f	16	19	0	1	1	1	2	2	1	1	3	0	2	3	1	1	0
nsmu5nph	1	G	25	f	17	12	0	0	0	1	1	1	1	0	2	0	0	3	1	1	1
nsmu5nph	1	G	26	f	18	12	0	1	0	1	2	0	0	2	2	0	0	2	0	0	2
nsmu5nph	1	G	27	f	19	11	0	0	1	0	2	1	0	0	3	0	0	3	1	0	0
nsmu5nph	1	G	28	f	20	15	1	1	1	1	2	0	1	0	3	0	0	3	1	0	1
nsmu5nph	1	G	29	f	21	27	2	2	1	2	2	1	2	0	3	2	2	3	2	2	1
nsmu5nph	1	G	30	f	22	18	0	0	1	1	2	2	0	0	3	0	2	3	2	1	1
nsmu5nph	1	G	31	f	23	16	1	0	1	1	1	2	1	1	3	0	1	3	1	0	0
nsmu5nph	1	G	32	f	24	13	1	0	0	0	0	2	2	1	2	0	1	2	1	0	1
nsmu5nph	1	G	33	f	25	10	0	0	0	0	1	1	1	0	3	0	0	3	1	0	0
nsmu5nph	1	G	34	f	26	16	1	1	1	1	0	2	2	0	3	0	1	3	1	0	0
nsmu5nph	1	G	35	f	27	12	0	0	0	0	0	1	1	2	3	1	0	3	1	0	0
nsmu5nph	1	G	36	f	28	15	1	0	0	1	1	2	2	2	2	0	0	3	1	0	0
nsmu5nph	1	G	37	f	29	16	0	0	0	1	0	2	2	3	3	0	1	3	1	0	0
nsmu5nph	1	G	38	f	30	13	0	0	0	0	1	2	2	2	3	0	0	3	0	0	0
nsmu5nph	1	G	39	f	31	17	1	1	1	1	1	1	1	2	3	0	0	3	1	0	1
nsmu5nph	1	G	40	f	32	10	0	0	0	0	0	1	0	1	3	0	1	3	0	0	1
nsmu5nph	1	G	41	f	33	12	0	1	0	1	1	2	0	0	3	0	0	3	1	0	0
nsmu5nph	1	G	42	f	34	23	0	2	1	1	1	2	2	2	3	0	2	3	2	1	1
nsmu5nph	1	G	43	f	35	11	0	0	0	0	0	2	0	2	3	0	0	3	1	0	0
nsmu5nph	1	G	44	f	36	11	0	0	0	0	0	1	0	2	3	0	1	3	0	1	0
nsmu5nph	1	G	45	f	37	18	1	1	1	1	0	2	2	3	3	0	0	3	1	0	0
nsmu5nph	1	G	46	f	38	10	0	0	2	1	0	1	0	0	3	0	0	3	0	0	0
nsmu5nph	1	G	47	f	39	10	0	1	0	1	0	1	1	0	3	0	0	3	0	0	0
nsmu5nph	1	G	48	f	40	12	0	0	1	0	1	1	1	0	3	0	0	3	1	0	1
nsmu5nph	1	G	49	f	41	16	0	0	1	1	1	1	1	1	3	0	0	3	1	0	3
nsmu5nph	1	G	50	f	42	24	0	2	2	2	2	2	2	1	3	0	0	3	2	0	3
nsmu5nph	1	G	51	f	43	13	1	0	1	1	1	1	1	0	2	0	0	3	1	0	1
nsmu5nph	1	G	52	f	44	23	0	1	2	2	2	2	2	0	3	0	2	3	2	0	2
nsmu5nph	1	G	53	f	45	12	0	0	1	0	1	2	0	1	3	0	0	3	0	0	1
nsmu5nph	1	G	54	f	46	8	1	0	0	0	0	0	1	0	3	0	0	3	0	0	0
nsmu5nph	1	G	55	f	47	11	1	0	0	1	1	1	1	0	3	0	0	3	0	0	0
nsmu5nph	1	G	56	f	48	29	2	0	2	2	2	3	2	0	3	2	2	3	2	2	2
nsmu5nph	1	G	57	f	49	7	0	0	0	0	0	0	0	0	3	0	0	3	1	0	0
nsmu5nph	1	G	58	f	50	11	0	0	0	1	1	1	1	0	3	0	1	3	0	0	0
nsmu5nph	1	G	59	f	51	9	0	0	0	0	1	1	0	0	3	0	0	3	1	0	0
nsmu5nph	1	G	60	f	52	18	0	1	1	1	1	1	1	2	3	0	1	3	1	1	1
wuxv5xog	1	G	1	t	1	8	1	0	1	1	0	0	0	2	1	0	0	1	0	0	1
wuxv5xog	1	G	2	t	2	12	0	1	1	1	1	0	0	2	1	0	1	1	1	0	2
wuxv5xog	1	G	3	t	3	8	1	0	1	1	0	0	1	1	1	1	0	1	0	0	0
wuxv5xog	1	G	4	t	4	10	0	0	1	1	0	0	1	1	1	1	0	1	1	0	2
wuxv5xog	1	G	5	t	5	10	1	0	1	1	1	0	1	1	1	0	1	1	0	0	1
wuxv5xog	1	G	6	t	6	6	0	0	0	1	0	0	0	1	1	0	0	1	1	0	1
wuxv5xog	1	G	7	t	7	9	1	0	1	0	0	0	0	1	1	1	1	1	0	1	1
wuxv5xog	1	G	8	t	8	9	0	0	1	1	2	0	0	1	1	0	1	1	0	0	1
wuxv5xog	1	G	9	f	1	NaN	NaN	NaN	NaN	NaN	NaN	NaN	NaN	NaN	NaN	NaN	NaN	NaN	NaN	NaN	NaN
wuxv5xog	1	G	10	f	2	NaN	NaN	NaN	NaN	NaN	NaN	NaN	NaN	NaN	NaN	NaN	NaN	NaN	NaN	NaN	NaN
wuxv5xog	1	G	11	f	3	NaN	NaN	NaN	NaN	NaN	NaN	NaN	NaN	NaN	NaN	NaN	NaN	NaN	NaN	NaN	NaN
wuxv5xog	1	G	12	f	4	NaN	NaN	NaN	NaN	NaN	NaN	NaN	NaN	NaN	NaN	NaN	NaN	NaN	NaN	NaN	NaN
wuxv5xog	1	G	13	f	5	NaN	NaN	NaN	NaN	NaN	NaN	NaN	NaN	NaN	NaN	NaN	NaN	NaN	NaN	NaN	NaN
wuxv5xog	1	G	14	f	6	NaN	NaN	NaN	NaN	NaN	NaN	NaN	NaN	NaN	NaN	NaN	NaN	NaN	NaN	NaN	NaN
wuxv5xog	1	G	15	f	7	NaN	NaN	NaN	NaN	NaN	NaN	NaN	NaN	NaN	NaN	NaN	NaN	NaN	NaN	NaN	NaN
wuxv5xog	1	G	16	f	8	NaN	NaN	NaN	NaN	NaN	NaN	NaN	NaN	NaN	NaN	NaN	NaN	NaN	NaN	NaN	NaN
wuxv5xog	1	G	17	f	9	NaN	NaN	NaN	NaN	NaN	NaN	NaN	NaN	NaN	NaN	NaN	NaN	NaN	NaN	NaN	NaN
wuxv5xog	1	G	18	f	10	NaN	NaN	NaN	NaN	NaN	NaN	NaN	NaN	NaN	NaN	NaN	NaN	NaN	NaN	NaN	NaN
wuxv5xog	1	G	19	f	11	NaN	NaN	NaN	NaN	NaN	NaN	NaN	NaN	NaN	NaN	NaN	NaN	NaN	NaN	NaN	NaN
wuxv5xog	1	G	20	f	12	NaN	NaN	NaN	NaN	NaN	NaN	NaN	NaN	NaN	NaN	NaN	NaN	NaN	NaN	NaN	NaN
wuxv5xog	1	G	21	f	13	NaN	NaN	NaN	NaN	NaN	NaN	NaN	NaN	NaN	NaN	NaN	NaN	NaN	NaN	NaN	NaN
wuxv5xog	1	G	22	f	14	NaN	NaN	NaN	NaN	NaN	NaN	NaN	NaN	NaN	NaN	NaN	NaN	NaN	NaN	NaN	NaN
wuxv5xog	1	G	23	f	15	NaN	NaN	NaN	NaN	NaN	NaN	NaN	NaN	NaN	NaN	NaN	NaN	NaN	NaN	NaN	NaN
wuxv5xog	1	G	24	f	16	NaN	NaN	NaN	NaN	NaN	NaN	NaN	NaN	NaN	NaN	NaN	NaN	NaN	NaN	NaN	NaN
wuxv5xog	1	G	25	f	17	NaN	NaN	NaN	NaN	NaN	NaN	NaN	NaN	NaN	NaN	NaN	NaN	NaN	NaN	NaN	NaN
wuxv5xog	1	G	26	f	18	NaN	NaN	NaN	NaN	NaN	NaN	NaN	NaN	NaN	NaN	NaN	NaN	NaN	NaN	NaN	NaN
wuxv5xog	1	G	27	f	19	NaN	NaN	NaN	NaN	NaN	NaN	NaN	NaN	NaN	NaN	NaN	NaN	NaN	NaN	NaN	NaN
wuxv5xog	1	G	28	f	20	NaN	NaN	NaN	NaN	NaN	NaN	NaN	NaN	NaN	NaN	NaN	NaN	NaN	NaN	NaN	NaN
wuxv5xog	1	G	29	f	21	NaN	NaN	NaN	NaN	NaN	NaN	NaN	NaN	NaN	NaN	NaN	NaN	NaN	NaN	NaN	NaN
wuxv5xog	1	G	30	f	22	NaN	NaN	NaN	NaN	NaN	NaN	NaN	NaN	NaN	NaN	NaN	NaN	NaN	NaN	NaN	NaN
wuxv5xog	1	G	31	f	23	NaN	NaN	NaN	NaN	NaN	NaN	NaN	NaN	NaN	NaN	NaN	NaN	NaN	NaN	NaN	NaN
wuxv5xog	1	G	32	f	24	NaN	NaN	NaN	NaN	NaN	NaN	NaN	NaN	NaN	NaN	NaN	NaN	NaN	NaN	NaN	NaN
wuxv5xog	1	G	33	f	25	NaN	NaN	NaN	NaN	NaN	NaN	NaN	NaN	NaN	NaN	NaN	NaN	NaN	NaN	NaN	NaN
wuxv5xog	1	G	34	f	26	NaN	NaN	NaN	NaN	NaN	NaN	NaN	NaN	NaN	NaN	NaN	NaN	NaN	NaN	NaN	NaN
wuxv5xog	1	G	35	f	27	NaN	NaN	NaN	NaN	NaN	NaN	NaN	NaN	NaN	NaN	NaN	NaN	NaN	NaN	NaN	NaN
wuxv5xog	1	G	36	f	28	NaN	NaN	NaN	NaN	NaN	NaN	NaN	NaN	NaN	NaN	NaN	NaN	NaN	NaN	NaN	NaN
wuxv5xog	1	G	37	f	29	NaN	NaN	NaN	NaN	NaN	NaN	NaN	NaN	NaN	NaN	NaN	NaN	NaN	NaN	NaN	NaN
wuxv5xog	1	G	38	f	30	NaN	NaN	NaN	NaN	NaN	NaN	NaN	NaN	NaN	NaN	NaN	NaN	NaN	NaN	NaN	NaN
wuxv5xog	1	G	39	f	31	NaN	NaN	NaN	NaN	NaN	NaN	NaN	NaN	NaN	NaN	NaN	NaN	NaN	NaN	NaN	NaN
wuxv5xog	1	G	40	f	32	NaN	NaN	NaN	NaN	NaN	NaN	NaN	NaN	NaN	NaN	NaN	NaN	NaN	NaN	NaN	NaN
wuxv5xog	1	G	41	f	33	NaN	NaN	NaN	NaN	NaN	NaN	NaN	NaN	NaN	NaN	NaN	NaN	NaN	NaN	NaN	NaN
wuxv5xog	1	G	42	f	34	NaN	NaN	NaN	NaN	NaN	NaN	NaN	NaN	NaN	NaN	NaN	NaN	NaN	NaN	NaN	NaN
wuxv5xog	1	G	43	f	35	NaN	NaN	NaN	NaN	NaN	NaN	NaN	NaN	NaN	NaN	NaN	NaN	NaN	NaN	NaN	NaN
wuxv5xog	1	G	44	f	36	NaN	NaN	NaN	NaN	NaN	NaN	NaN	NaN	NaN	NaN	NaN	NaN	NaN	NaN	NaN	NaN
wuxv5xog	1	G	45	f	37	NaN	NaN	NaN	NaN	NaN	NaN	NaN	NaN	NaN	NaN	NaN	NaN	NaN	NaN	NaN	NaN
wuxv5xog	1	G	46	f	38	NaN	NaN	NaN	NaN	NaN	NaN	NaN	NaN	NaN	NaN	NaN	NaN	NaN	NaN	NaN	NaN
wuxv5xog	1	G	47	f	39	NaN	NaN	NaN	NaN	NaN	NaN	NaN	NaN	NaN	NaN	NaN	NaN	NaN	NaN	NaN	NaN
wuxv5xog	1	G	48	f	40	NaN	NaN	NaN	NaN	NaN	NaN	NaN	NaN	NaN	NaN	NaN	NaN	NaN	NaN	NaN	NaN
wuxv5xog	1	G	49	f	41	NaN	NaN	NaN	NaN	NaN	NaN	NaN	NaN	NaN	NaN	NaN	NaN	NaN	NaN	NaN	NaN
wuxv5xog	1	G	50	f	42	NaN	NaN	NaN	NaN	NaN	NaN	NaN	NaN	NaN	NaN	NaN	NaN	NaN	NaN	NaN	NaN
wuxv5xog	1	G	51	f	43	NaN	NaN	NaN	NaN	NaN	NaN	NaN	NaN	NaN	NaN	NaN	NaN	NaN	NaN	NaN	NaN
wuxv5xog	1	G	52	f	44	NaN	NaN	NaN	NaN	NaN	NaN	NaN	NaN	NaN	NaN	NaN	NaN	NaN	NaN	NaN	NaN
wuxv5xog	1	G	53	f	45	NaN	NaN	NaN	NaN	NaN	NaN	NaN	NaN	NaN	NaN	NaN	NaN	NaN	NaN	NaN	NaN
wuxv5xog	1	G	54	f	46	NaN	NaN	NaN	NaN	NaN	NaN	NaN	NaN	NaN	NaN	NaN	NaN	NaN	NaN	NaN	NaN
wuxv5xog	1	G	55	f	47	NaN	NaN	NaN	NaN	NaN	NaN	NaN	NaN	NaN	NaN	NaN	NaN	NaN	NaN	NaN	NaN
wuxv5xog	1	G	56	f	48	NaN	NaN	NaN	NaN	NaN	NaN	NaN	NaN	NaN	NaN	NaN	NaN	NaN	NaN	NaN	NaN
wuxv5xog	1	G	57	f	49	NaN	NaN	NaN	NaN	NaN	NaN	NaN	NaN	NaN	NaN	NaN	NaN	NaN	NaN	NaN	NaN
wuxv5xog	1	G	58	f	50	NaN	NaN	NaN	NaN	NaN	NaN	NaN	NaN	NaN	NaN	NaN	NaN	NaN	NaN	NaN	NaN
wuxv5xog	1	G	59	f	51	NaN	NaN	NaN	NaN	NaN	NaN	NaN	NaN	NaN	NaN	NaN	NaN	NaN	NaN	NaN	NaN
wuxv5xog	1	G	60	f	52	NaN	NaN	NaN	NaN	NaN	NaN	NaN	NaN	NaN	NaN	NaN	NaN	NaN	NaN	NaN	NaN
vper5lkp	1	G	1	t	1	4	0	0	0	0	0	0	0	0	3	0	0	1	0	0	0
vper5lkp	1	G	2	t	2	5	1	0	0	0	0	0	1	1	1	0	0	1	0	0	0
vper5lkp	1	G	3	t	3	8	1	1	0	1	1	0	0	0	1	0	2	1	0	0	0
vper5lkp	1	G	4	t	4	6	0	0	0	1	1	0	0	0	1	2	0	1	0	0	0
vper5lkp	1	G	5	t	5	2	0	0	0	1	0	0	0	0	0	0	0	1	0	0	0
vper5lkp	1	G	6	t	6	4	0	0	0	1	0	0	0	1	1	0	0	1	0	0	0
vper5lkp	1	G	7	t	7	5	0	0	0	0	0	0	1	0	3	0	0	1	0	0	0
vper5lkp	1	G	8	t	8	3	0	0	0	0	0	0	0	1	1	0	0	1	0	0	0
vper5lkp	1	G	9	f	1	1	0	0	0	0	0	0	0	0	0	0	0	1	0	0	0
vper5lkp	1	G	10	f	2	3	0	0	0	0	0	0	0	1	1	0	0	1	0	0	0
vper5lkp	1	G	11	f	3	0	0	0	0	0	0	0	0	0	0	0	0	0	0	0	0
vper5lkp	1	G	12	f	4	NaN	NaN	NaN	NaN	NaN	NaN	NaN	NaN	NaN	NaN	NaN	NaN	NaN	NaN	NaN	NaN
vper5lkp	1	G	13	f	5	NaN	NaN	NaN	NaN	NaN	NaN	NaN	NaN	NaN	NaN	NaN	NaN	NaN	NaN	NaN	NaN
vper5lkp	1	G	14	f	6	NaN	NaN	NaN	NaN	NaN	NaN	NaN	NaN	NaN	NaN	NaN	NaN	NaN	NaN	NaN	NaN
vper5lkp	1	G	15	f	7	NaN	NaN	NaN	NaN	NaN	NaN	NaN	NaN	NaN	NaN	NaN	NaN	NaN	NaN	NaN	NaN
vper5lkp	1	G	16	f	8	NaN	NaN	NaN	NaN	NaN	NaN	NaN	NaN	NaN	NaN	NaN	NaN	NaN	NaN	NaN	NaN
vper5lkp	1	G	17	f	9	NaN	NaN	NaN	NaN	NaN	NaN	NaN	NaN	NaN	NaN	NaN	NaN	NaN	NaN	NaN	NaN
vper5lkp	1	G	18	f	10	NaN	NaN	NaN	NaN	NaN	NaN	NaN	NaN	NaN	NaN	NaN	NaN	NaN	NaN	NaN	NaN
vper5lkp	1	G	19	f	11	NaN	NaN	NaN	NaN	NaN	NaN	NaN	NaN	NaN	NaN	NaN	NaN	NaN	NaN	NaN	NaN
vper5lkp	1	G	20	f	12	NaN	NaN	NaN	NaN	NaN	NaN	NaN	NaN	NaN	NaN	NaN	NaN	NaN	NaN	NaN	NaN
vper5lkp	1	G	21	f	13	NaN	NaN	NaN	NaN	NaN	NaN	NaN	NaN	NaN	NaN	NaN	NaN	NaN	NaN	NaN	NaN
vper5lkp	1	G	22	f	14	NaN	NaN	NaN	NaN	NaN	NaN	NaN	NaN	NaN	NaN	NaN	NaN	NaN	NaN	NaN	NaN
vper5lkp	1	G	23	f	15	NaN	NaN	NaN	NaN	NaN	NaN	NaN	NaN	NaN	NaN	NaN	NaN	NaN	NaN	NaN	NaN
vper5lkp	1	G	24	f	16	NaN	NaN	NaN	NaN	NaN	NaN	NaN	NaN	NaN	NaN	NaN	NaN	NaN	NaN	NaN	NaN
vper5lkp	1	G	25	f	17	NaN	NaN	NaN	NaN	NaN	NaN	NaN	NaN	NaN	NaN	NaN	NaN	NaN	NaN	NaN	NaN
vper5lkp	1	G	26	f	18	NaN	NaN	NaN	NaN	NaN	NaN	NaN	NaN	NaN	NaN	NaN	NaN	NaN	NaN	NaN	NaN
vper5lkp	1	G	27	f	19	NaN	NaN	NaN	NaN	NaN	NaN	NaN	NaN	NaN	NaN	NaN	NaN	NaN	NaN	NaN	NaN
vper5lkp	1	G	28	f	20	NaN	NaN	NaN	NaN	NaN	NaN	NaN	NaN	NaN	NaN	NaN	NaN	NaN	NaN	NaN	NaN
vper5lkp	1	G	29	f	21	NaN	NaN	NaN	NaN	NaN	NaN	NaN	NaN	NaN	NaN	NaN	NaN	NaN	NaN	NaN	NaN
vper5lkp	1	G	30	f	22	NaN	NaN	NaN	NaN	NaN	NaN	NaN	NaN	NaN	NaN	NaN	NaN	NaN	NaN	NaN	NaN
vper5lkp	1	G	31	f	23	NaN	NaN	NaN	NaN	NaN	NaN	NaN	NaN	NaN	NaN	NaN	NaN	NaN	NaN	NaN	NaN
vper5lkp	1	G	32	f	24	NaN	NaN	NaN	NaN	NaN	NaN	NaN	NaN	NaN	NaN	NaN	NaN	NaN	NaN	NaN	NaN
vper5lkp	1	G	33	f	25	NaN	NaN	NaN	NaN	NaN	NaN	NaN	NaN	NaN	NaN	NaN	NaN	NaN	NaN	NaN	NaN
vper5lkp	1	G	34	f	26	NaN	NaN	NaN	NaN	NaN	NaN	NaN	NaN	NaN	NaN	NaN	NaN	NaN	NaN	NaN	NaN
vper5lkp	1	G	35	f	27	NaN	NaN	NaN	NaN	NaN	NaN	NaN	NaN	NaN	NaN	NaN	NaN	NaN	NaN	NaN	NaN
vper5lkp	1	G	36	f	28	NaN	NaN	NaN	NaN	NaN	NaN	NaN	NaN	NaN	NaN	NaN	NaN	NaN	NaN	NaN	NaN
vper5lkp	1	G	37	f	29	NaN	NaN	NaN	NaN	NaN	NaN	NaN	NaN	NaN	NaN	NaN	NaN	NaN	NaN	NaN	NaN
vper5lkp	1	G	38	f	30	NaN	NaN	NaN	NaN	NaN	NaN	NaN	NaN	NaN	NaN	NaN	NaN	NaN	NaN	NaN	NaN
vper5lkp	1	G	39	f	31	NaN	NaN	NaN	NaN	NaN	NaN	NaN	NaN	NaN	NaN	NaN	NaN	NaN	NaN	NaN	NaN
vper5lkp	1	G	40	f	32	NaN	NaN	NaN	NaN	NaN	NaN	NaN	NaN	NaN	NaN	NaN	NaN	NaN	NaN	NaN	NaN
vper5lkp	1	G	41	f	33	NaN	NaN	NaN	NaN	NaN	NaN	NaN	NaN	NaN	NaN	NaN	NaN	NaN	NaN	NaN	NaN
vper5lkp	1	G	42	f	34	NaN	NaN	NaN	NaN	NaN	NaN	NaN	NaN	NaN	NaN	NaN	NaN	NaN	NaN	NaN	NaN
vper5lkp	1	G	43	f	35	NaN	NaN	NaN	NaN	NaN	NaN	NaN	NaN	NaN	NaN	NaN	NaN	NaN	NaN	NaN	NaN
vper5lkp	1	G	44	f	36	NaN	NaN	NaN	NaN	NaN	NaN	NaN	NaN	NaN	NaN	NaN	NaN	NaN	NaN	NaN	NaN
vper5lkp	1	G	45	f	37	NaN	NaN	NaN	NaN	NaN	NaN	NaN	NaN	NaN	NaN	NaN	NaN	NaN	NaN	NaN	NaN
vper5lkp	1	G	46	f	38	NaN	NaN	NaN	NaN	NaN	NaN	NaN	NaN	NaN	NaN	NaN	NaN	NaN	NaN	NaN	NaN
vper5lkp	1	G	47	f	39	NaN	NaN	NaN	NaN	NaN	NaN	NaN	NaN	NaN	NaN	NaN	NaN	NaN	NaN	NaN	NaN
vper5lkp	1	G	48	f	40	NaN	NaN	NaN	NaN	NaN	NaN	NaN	NaN	NaN	NaN	NaN	NaN	NaN	NaN	NaN	NaN
vper5lkp	1	G	49	f	41	NaN	NaN	NaN	NaN	NaN	NaN	NaN	NaN	NaN	NaN	NaN	NaN	NaN	NaN	NaN	NaN
vper5lkp	1	G	50	f	42	NaN	NaN	NaN	NaN	NaN	NaN	NaN	NaN	NaN	NaN	NaN	NaN	NaN	NaN	NaN	NaN
vper5lkp	1	G	51	f	43	NaN	NaN	NaN	NaN	NaN	NaN	NaN	NaN	NaN	NaN	NaN	NaN	NaN	NaN	NaN	NaN
vper5lkp	1	G	52	f	44	NaN	NaN	NaN	NaN	NaN	NaN	NaN	NaN	NaN	NaN	NaN	NaN	NaN	NaN	NaN	NaN
vper5lkp	1	G	53	f	45	NaN	NaN	NaN	NaN	NaN	NaN	NaN	NaN	NaN	NaN	NaN	NaN	NaN	NaN	NaN	NaN
vper5lkp	1	G	54	f	46	NaN	NaN	NaN	NaN	NaN	NaN	NaN	NaN	NaN	NaN	NaN	NaN	NaN	NaN	NaN	NaN
vper5lkp	1	G	55	f	47	NaN	NaN	NaN	NaN	NaN	NaN	NaN	NaN	NaN	NaN	NaN	NaN	NaN	NaN	NaN	NaN
vper5lkp	1	G	56	f	48	NaN	NaN	NaN	NaN	NaN	NaN	NaN	NaN	NaN	NaN	NaN	NaN	NaN	NaN	NaN	NaN
vper5lkp	1	G	57	f	49	NaN	NaN	NaN	NaN	NaN	NaN	NaN	NaN	NaN	NaN	NaN	NaN	NaN	NaN	NaN	NaN
vper5lkp	1	G	58	f	50	NaN	NaN	NaN	NaN	NaN	NaN	NaN	NaN	NaN	NaN	NaN	NaN	NaN	NaN	NaN	NaN
vper5lkp	1	G	59	f	51	NaN	NaN	NaN	NaN	NaN	NaN	NaN	NaN	NaN	NaN	NaN	NaN	NaN	NaN	NaN	NaN
vper5lkp	1	G	60	f	52	NaN	NaN	NaN	NaN	NaN	NaN	NaN	NaN	NaN	NaN	NaN	NaN	NaN	NaN	NaN	NaN
orit5aym	1	G	1	t	1	14	1	1	1	2	1	0	1	1	1	1	0	1	2	0	1
orit5aym	1	G	2	t	2	14	0	0	1	1	1	0	1	2	1	1	1	2	1	0	2
orit5aym	1	G	3	t	3	18	0	1	1	1	1	0	1	1	2	1	2	3	2	0	2
orit5aym	1	G	4	t	4	NaN	NaN	NaN	NaN	NaN	NaN	NaN	NaN	NaN	NaN	NaN	NaN	NaN	NaN	NaN	NaN
orit5aym	1	G	5	t	5	NaN	NaN	NaN	NaN	NaN	NaN	NaN	NaN	NaN	NaN	NaN	NaN	NaN	NaN	NaN	NaN
orit5aym	1	G	6	t	6	5	0	0	0	1	0	0	0	1	0	0	1	1	1	0	0
orit5aym	1	G	7	t	7	5	0	0	0	0	1	0	0	1	1	0	0	1	0	0	1
orit5aym	1	G	8	t	8	9	0	0	0	0	1	0	1	1	2	0	0	2	1	0	1
orit5aym	1	G	9	f	1	5	1	0	0	0	0	0	0	0	1	0	0	2	1	0	0
orit5aym	1	G	10	f	2	6	0	0	0	0	0	0	1	0	2	0	0	2	1	0	0
orit5aym	1	G	11	f	3	8	0	0	0	1	1	0	0	0	2	0	0	2	1	0	1
orit5aym	1	G	12	f	4	13	0	0	1	1	1	0	1	0	2	0	1	3	1	0	2
orit5aym	1	G	13	f	5	8	0	0	0	1	1	0	0	0	1	0	0	3	1	0	1
orit5aym	1	G	14	f	6	NaN	NaN	NaN	NaN	NaN	NaN	NaN	NaN	NaN	NaN	NaN	NaN	NaN	NaN	NaN	NaN
orit5aym	1	G	15	f	7	NaN	NaN	NaN	NaN	NaN	NaN	NaN	NaN	NaN	NaN	NaN	NaN	NaN	NaN	NaN	NaN
orit5aym	1	G	16	f	8	NaN	NaN	NaN	NaN	NaN	NaN	NaN	NaN	NaN	NaN	NaN	NaN	NaN	NaN	NaN	NaN
orit5aym	1	G	17	f	9	NaN	NaN	NaN	NaN	NaN	NaN	NaN	NaN	NaN	NaN	NaN	NaN	NaN	NaN	NaN	NaN
orit5aym	1	G	18	f	10	NaN	NaN	NaN	NaN	NaN	NaN	NaN	NaN	NaN	NaN	NaN	NaN	NaN	NaN	NaN	NaN
orit5aym	1	G	19	f	11	NaN	NaN	NaN	NaN	NaN	NaN	NaN	NaN	NaN	NaN	NaN	NaN	NaN	NaN	NaN	NaN
orit5aym	1	G	20	f	12	NaN	NaN	NaN	NaN	NaN	NaN	NaN	NaN	NaN	NaN	NaN	NaN	NaN	NaN	NaN	NaN
orit5aym	1	G	21	f	13	NaN	NaN	NaN	NaN	NaN	NaN	NaN	NaN	NaN	NaN	NaN	NaN	NaN	NaN	NaN	NaN
orit5aym	1	G	22	f	14	NaN	NaN	NaN	NaN	NaN	NaN	NaN	NaN	NaN	NaN	NaN	NaN	NaN	NaN	NaN	NaN
orit5aym	1	G	23	f	15	NaN	NaN	NaN	NaN	NaN	NaN	NaN	NaN	NaN	NaN	NaN	NaN	NaN	NaN	NaN	NaN
orit5aym	1	G	24	f	16	NaN	NaN	NaN	NaN	NaN	NaN	NaN	NaN	NaN	NaN	NaN	NaN	NaN	NaN	NaN	NaN
orit5aym	1	G	25	f	17	NaN	NaN	NaN	NaN	NaN	NaN	NaN	NaN	NaN	NaN	NaN	NaN	NaN	NaN	NaN	NaN
orit5aym	1	G	26	f	18	NaN	NaN	NaN	NaN	NaN	NaN	NaN	NaN	NaN	NaN	NaN	NaN	NaN	NaN	NaN	NaN
orit5aym	1	G	27	f	19	NaN	NaN	NaN	NaN	NaN	NaN	NaN	NaN	NaN	NaN	NaN	NaN	NaN	NaN	NaN	NaN
orit5aym	1	G	28	f	20	NaN	NaN	NaN	NaN	NaN	NaN	NaN	NaN	NaN	NaN	NaN	NaN	NaN	NaN	NaN	NaN
orit5aym	1	G	29	f	21	NaN	NaN	NaN	NaN	NaN	NaN	NaN	NaN	NaN	NaN	NaN	NaN	NaN	NaN	NaN	NaN
orit5aym	1	G	30	f	22	NaN	NaN	NaN	NaN	NaN	NaN	NaN	NaN	NaN	NaN	NaN	NaN	NaN	NaN	NaN	NaN
orit5aym	1	G	31	f	23	NaN	NaN	NaN	NaN	NaN	NaN	NaN	NaN	NaN	NaN	NaN	NaN	NaN	NaN	NaN	NaN
orit5aym	1	G	32	f	24	NaN	NaN	NaN	NaN	NaN	NaN	NaN	NaN	NaN	NaN	NaN	NaN	NaN	NaN	NaN	NaN
orit5aym	1	G	33	f	25	NaN	NaN	NaN	NaN	NaN	NaN	NaN	NaN	NaN	NaN	NaN	NaN	NaN	NaN	NaN	NaN
orit5aym	1	G	34	f	26	NaN	NaN	NaN	NaN	NaN	NaN	NaN	NaN	NaN	NaN	NaN	NaN	NaN	NaN	NaN	NaN
orit5aym	1	G	35	f	27	NaN	NaN	NaN	NaN	NaN	NaN	NaN	NaN	NaN	NaN	NaN	NaN	NaN	NaN	NaN	NaN
orit5aym	1	G	36	f	28	NaN	NaN	NaN	NaN	NaN	NaN	NaN	NaN	NaN	NaN	NaN	NaN	NaN	NaN	NaN	NaN
orit5aym	1	G	37	f	29	NaN	NaN	NaN	NaN	NaN	NaN	NaN	NaN	NaN	NaN	NaN	NaN	NaN	NaN	NaN	NaN
orit5aym	1	G	38	f	30	NaN	NaN	NaN	NaN	NaN	NaN	NaN	NaN	NaN	NaN	NaN	NaN	NaN	NaN	NaN	NaN
orit5aym	1	G	39	f	31	NaN	NaN	NaN	NaN	NaN	NaN	NaN	NaN	NaN	NaN	NaN	NaN	NaN	NaN	NaN	NaN
orit5aym	1	G	40	f	32	NaN	NaN	NaN	NaN	NaN	NaN	NaN	NaN	NaN	NaN	NaN	NaN	NaN	NaN	NaN	NaN
orit5aym	1	G	41	f	33	NaN	NaN	NaN	NaN	NaN	NaN	NaN	NaN	NaN	NaN	NaN	NaN	NaN	NaN	NaN	NaN
orit5aym	1	G	42	f	34	NaN	NaN	NaN	NaN	NaN	NaN	NaN	NaN	NaN	NaN	NaN	NaN	NaN	NaN	NaN	NaN
orit5aym	1	G	43	f	35	NaN	NaN	NaN	NaN	NaN	NaN	NaN	NaN	NaN	NaN	NaN	NaN	NaN	NaN	NaN	NaN
orit5aym	1	G	44	f	36	NaN	NaN	NaN	NaN	NaN	NaN	NaN	NaN	NaN	NaN	NaN	NaN	NaN	NaN	NaN	NaN
orit5aym	1	G	45	f	37	NaN	NaN	NaN	NaN	NaN	NaN	NaN	NaN	NaN	NaN	NaN	NaN	NaN	NaN	NaN	NaN
orit5aym	1	G	46	f	38	NaN	NaN	NaN	NaN	NaN	NaN	NaN	NaN	NaN	NaN	NaN	NaN	NaN	NaN	NaN	NaN
orit5aym	1	G	47	f	39	NaN	NaN	NaN	NaN	NaN	NaN	NaN	NaN	NaN	NaN	NaN	NaN	NaN	NaN	NaN	NaN
orit5aym	1	G	48	f	40	NaN	NaN	NaN	NaN	NaN	NaN	NaN	NaN	NaN	NaN	NaN	NaN	NaN	NaN	NaN	NaN
orit5aym	1	G	49	f	41	NaN	NaN	NaN	NaN	NaN	NaN	NaN	NaN	NaN	NaN	NaN	NaN	NaN	NaN	NaN	NaN
orit5aym	1	G	50	f	42	NaN	NaN	NaN	NaN	NaN	NaN	NaN	NaN	NaN	NaN	NaN	NaN	NaN	NaN	NaN	NaN
orit5aym	1	G	51	f	43	NaN	NaN	NaN	NaN	NaN	NaN	NaN	NaN	NaN	NaN	NaN	NaN	NaN	NaN	NaN	NaN
orit5aym	1	G	52	f	44	NaN	NaN	NaN	NaN	NaN	NaN	NaN	NaN	NaN	NaN	NaN	NaN	NaN	NaN	NaN	NaN
orit5aym	1	G	53	f	45	NaN	NaN	NaN	NaN	NaN	NaN	NaN	NaN	NaN	NaN	NaN	NaN	NaN	NaN	NaN	NaN
orit5aym	1	G	54	f	46	NaN	NaN	NaN	NaN	NaN	NaN	NaN	NaN	NaN	NaN	NaN	NaN	NaN	NaN	NaN	NaN
orit5aym	1	G	55	f	47	NaN	NaN	NaN	NaN	NaN	NaN	NaN	NaN	NaN	NaN	NaN	NaN	NaN	NaN	NaN	NaN
orit5aym	1	G	56	f	48	NaN	NaN	NaN	NaN	NaN	NaN	NaN	NaN	NaN	NaN	NaN	NaN	NaN	NaN	NaN	NaN
orit5aym	1	G	57	f	49	NaN	NaN	NaN	NaN	NaN	NaN	NaN	NaN	NaN	NaN	NaN	NaN	NaN	NaN	NaN	NaN
orit5aym	1	G	58	f	50	NaN	NaN	NaN	NaN	NaN	NaN	NaN	NaN	NaN	NaN	NaN	NaN	NaN	NaN	NaN	NaN
orit5aym	1	G	59	f	51	NaN	NaN	NaN	NaN	NaN	NaN	NaN	NaN	NaN	NaN	NaN	NaN	NaN	NaN	NaN	NaN
orit5aym	1	G	60	f	52	NaN	NaN	NaN	NaN	NaN	NaN	NaN	NaN	NaN	NaN	NaN	NaN	NaN	NaN	NaN	NaN
uwiu8bon	2	B	1	t	1	10	0	0	1	0	1	0	0	1	2	0	1	2	0	1	1
uwiu8bon	2	B	2	t	2	11	0	0	2	1	1	0	0	0	2	0	1	2	1	0	1
uwiu8bon	2	B	3	t	3	11	0	1	2	1	1	0	0	1	1	0	1	2	1	0	0
uwiu8bon	2	B	4	t	4	7	0	0	1	0	1	0	0	1	1	0	0	2	0	0	1
uwiu8bon	2	B	5	t	5	13	0	1	1	2	0	0	0	1	2	1	2	2	1	0	0
uwiu8bon	2	B	6	t	6	12	0	1	2	1	0	0	0	1	2	0	1	3	1	0	0
uwiu8bon	2	B	7	t	7	10	0	0	2	0	1	0	0	1	1	0	1	3	1	0	0
uwiu8bon	2	B	8	t	8	17	0	1	1	2	1	0	1	1	2	1	2	3	2	0	0
uwiu8bon	2	B	9	f	1	12	0	1	1	0	0	0	0	2	2	1	1	3	1	0	0
uwiu8bon	2	B	10	f	2	11	0	0	1	1	0	0	0	1	2	1	1	3	1	0	0
uwiu8bon	2	B	11	f	3	6	0	0	1	0	0	0	0	1	2	0	0	2	0	0	0
uwiu8bon	2	B	12	f	4	7	0	0	1	0	0	0	0	1	1	0	1	3	0	0	0
uwiu8bon	2	B	13	f	5	12	0	0	2	0	2	0	0	1	2	0	1	3	1	0	0
uwiu8bon	2	B	14	f	6	7	0	0	1	0	0	0	0	1	1	0	0	3	0	0	1
uwiu8bon	2	B	15	f	7	12	0	0	1	0	2	0	0	2	2	0	1	3	0	0	1
uwiu8bon	2	B	16	f	8	11	0	0	1	0	2	0	0	1	3	0	1	3	0	0	0
uwiu8bon	2	B	17	f	9	10	0	0	1	0	1	0	0	2	2	0	1	2	1	0	0
uwiu8bon	2	B	18	f	10	13	0	0	1	0	0	1	0	0	3	1	2	3	1	1	0
uwiu8bon	2	B	19	f	11	7	0	0	1	0	0	0	0	1	2	0	0	3	0	0	0
uwiu8bon	2	B	20	f	12	13	0	1	1	0	1	0	0	1	3	0	1	3	1	0	1
uwiu8bon	2	B	21	f	13	11	0	1	1	0	1	0	0	2	2	0	1	3	0	0	0
uwiu8bon	2	B	22	f	14	14	0	1	1	1	1	0	0	2	2	1	2	3	0	0	0
uwiu8bon	2	B	23	f	15	7	0	0	1	0	0	0	0	1	1	0	1	3	0	0	0
uwiu8bon	2	B	24	f	16	15	1	2	2	1	0	0	0	1	2	1	2	3	0	0	0
uwiu8bon	2	B	25	f	17	14	0	1	1	1	0	0	0	2	2	1	2	3	0	1	0
uwiu8bon	2	B	26	f	18	12	0	1	2	1	0	0	0	1	2	0	1	3	0	0	1
uwiu8bon	2	B	27	f	19	7	0	0	1	0	0	0	0	0	2	0	1	3	0	0	0
uwiu8bon	2	B	28	f	20	7	0	0	0	0	0	0	0	1	2	0	1	3	0	0	0
uwiu8bon	2	B	29	f	21	9	0	0	1	0	0	0	0	1	2	0	1	3	1	0	0
uwiu8bon	2	B	30	f	22	9	0	0	1	0	1	0	0	1	2	0	1	3	0	0	0
uwiu8bon	2	B	31	f	23	10	0	0	1	0	1	0	0	1	2	0	1	3	1	0	0
uwiu8bon	2	B	32	f	24	7	0	0	0	0	0	0	0	1	2	0	1	3	0	0	0
uwiu8bon	2	B	33	f	25	11	0	0	1	0	0	0	0	1	3	1	1	3	1	0	0
uwiu8bon	2	B	34	f	26	10	0	0	0	0	0	0	0	2	2	1	1	3	1	0	0
uwiu8bon	2	B	35	f	27	9	0	0	1	0	1	0	0	1	2	0	0	3	1	0	0
uwiu8bon	2	B	36	f	28	10	0	0	1	0	0	0	0	2	2	0	0	3	1	1	0
uwiu8bon	2	B	37	f	29	11	0	1	1	0	0	0	0	1	2	0	1	3	1	1	0
uwiu8bon	2	B	38	f	30	8	0	0	0	0	0	0	0	1	3	0	1	3	0	0	0
uwiu8bon	2	B	39	f	31	8	0	0	1	0	0	0	0	1	2	0	0	3	0	0	1
uwiu8bon	2	B	40	f	32	7	0	0	1	0	0	0	0	1	2	0	0	3	0	0	0
uwiu8bon	2	B	41	f	33	8	0	0	1	0	0	0	0	1	3	0	0	3	0	0	0
uwiu8bon	2	B	42	f	34	8	0	0	1	0	0	0	0	1	2	0	0	3	1	0	0
uwiu8bon	2	B	43	f	35	8	0	0	0	0	1	0	0	1	2	0	1	3	0	0	0
uwiu8bon	2	B	44	f	36	7	0	0	1	0	0	0	0	1	2	0	0	3	0	0	0
uwiu8bon	2	B	45	f	37	6	0	0	0	0	0	0	0	1	2	0	0	3	0	0	0
uwiu8bon	2	B	46	f	38	5	0	0	1	0	0	0	0	0	1	0	0	3	0	0	0
uwiu8bon	2	B	47	f	39	10	0	1	2	0	0	0	0	1	3	0	0	3	0	0	0
uwiu8bon	2	B	48	f	40	15	0	2	2	0	1	1	0	1	2	1	1	3	1	0	0
uwiu8bon	2	B	49	f	41	11	0	1	1	0	0	0	0	2	2	0	1	3	1	0	0
uwiu8bon	2	B	50	f	42	8	0	0	1	0	0	0	0	1	3	0	0	3	0	0	0
uwiu8bon	2	B	51	f	43	6	0	0	0	0	0	0	0	1	2	0	0	3	0	0	0
uwiu8bon	2	B	52	f	44	10	0	0	1	0	1	0	0	1	2	0	1	3	1	0	0
uwiu8bon	2	B	53	f	45	11	0	1	1	0	0	0	0	2	2	0	1	3	1	0	0
uwiu8bon	2	B	54	f	46	7	0	0	1	0	0	0	0	1	2	0	0	3	0	0	0
uwiu8bon	2	B	55	f	47	8	0	0	1	0	0	0	0	1	2	0	1	3	0	0	0
uwiu8bon	2	B	56	f	48	5	0	0	0	0	0	0	0	1	1	0	0	3	0	0	0
uwiu8bon	2	B	57	f	49	6	0	0	0	0	0	0	0	1	2	0	0	3	0	0	0
uwiu8bon	2	B	58	f	50	7	0	0	0	0	0	0	0	2	2	0	0	3	0	0	0
uwiu8bon	2	B	59	f	51	6	0	0	1	0	0	0	0	0	2	0	0	3	0	0	0
uwiu8bon	2	B	60	f	52	4	0	0	1	0	0	0	0	0	1	0	0	2	0	0	0
uwxf6wfj	2	B	1	t	1	12	0	0	0	0	0	0	0	3	3	0	3	3	0	0	0
uwxf6wfj	2	B	2	t	2	0	0	0	0	0	0	0	0	0	0	0	0	0	0	0	0
uwxf6wfj	2	B	3	t	3	0	0	0	0	0	0	0	0	0	0	0	0	0	0	0	0
uwxf6wfj	2	B	4	t	4	0	0	0	0	0	0	0	0	0	0	0	0	0	0	0	0
uwxf6wfj	2	B	5	t	5	0	0	0	0	0	0	0	0	0	0	0	0	0	0	0	0
uwxf6wfj	2	B	6	t	6	0	0	0	0	0	0	0	0	0	0	0	0	0	0	0	0
uwxf6wfj	2	B	7	t	7	0	0	0	0	0	0	0	0	0	0	0	0	0	0	0	0
uwxf6wfj	2	B	8	t	8	0	0	0	0	0	0	0	0	0	0	0	0	0	0	0	0
uwxf6wfj	2	B	9	f	1	0	0	0	0	0	0	0	0	0	0	0	0	0	0	0	0
uwxf6wfj	2	B	10	f	2	0	0	0	0	0	0	0	0	0	0	0	0	0	0	0	0
uwxf6wfj	2	B	11	f	3	0	0	0	0	0	0	0	0	0	0	0	0	0	0	0	0
uwxf6wfj	2	B	12	f	4	0	0	0	0	0	0	0	0	0	0	0	0	0	0	0	0
uwxf6wfj	2	B	13	f	5	0	0	0	0	0	0	0	0	0	0	0	0	0	0	0	0
uwxf6wfj	2	B	14	f	6	0	0	0	0	0	0	0	0	0	0	0	0	0	0	0	0
uwxf6wfj	2	B	15	f	7	0	0	0	0	0	0	0	0	0	0	0	0	0	0	0	0
uwxf6wfj	2	B	16	f	8	0	0	0	0	0	0	0	0	0	0	0	0	0	0	0	0
uwxf6wfj	2	B	17	f	9	0	0	0	0	0	0	0	0	0	0	0	0	0	0	0	0
uwxf6wfj	2	B	18	f	10	6	0	0	0	0	0	0	0	3	3	0	0	0	0	0	0
uwxf6wfj	2	B	19	f	11	0	0	0	0	0	0	0	0	0	0	0	0	0	0	0	0
uwxf6wfj	2	B	20	f	12	0	0	0	0	0	0	0	0	0	0	0	0	0	0	0	0
uwxf6wfj	2	B	21	f	13	0	0	0	0	0	0	0	0	0	0	0	0	0	0	0	0
uwxf6wfj	2	B	22	f	14	0	0	0	0	0	0	0	0	0	0	0	0	0	0	0	0
uwxf6wfj	2	B	23	f	15	0	0	0	0	0	0	0	0	0	0	0	0	0	0	0	0
uwxf6wfj	2	B	24	f	16	0	0	0	0	0	0	0	0	0	0	0	0	0	0	0	0
uwxf6wfj	2	B	25	f	17	0	0	0	0	0	0	0	0	0	0	0	0	0	0	0	0
uwxf6wfj	2	B	26	f	18	0	0	0	0	0	0	0	0	0	0	0	0	0	0	0	0
uwxf6wfj	2	B	27	f	19	0	0	0	0	0	0	0	0	0	0	0	0	0	0	0	0
uwxf6wfj	2	B	28	f	20	0	0	0	0	0	0	0	0	0	0	0	0	0	0	0	0
uwxf6wfj	2	B	29	f	21	0	0	0	0	0	0	0	0	0	0	0	0	0	0	0	0
uwxf6wfj	2	B	30	f	22	0	0	0	0	0	0	0	0	0	0	0	0	0	0	0	0
uwxf6wfj	2	B	31	f	23	13	1	1	1	0	1	0	1	0	1	2	0	2	1	1	1
uwxf6wfj	2	B	32	f	24	20	1	1	1	1	1	1	1	2	3	1	1	2	1	1	2
uwxf6wfj	2	B	33	f	25	19	1	1	1	1	1	1	2	1	2	1	1	2	1	1	2
uwxf6wfj	2	B	34	f	26	20	1	1	1	1	1	1	1	1	3	1	1	3	2	1	1
uwxf6wfj	2	B	35	f	27	31	1	2	2	2	2	1	2	1	3	3	2	3	3	2	2
uwxf6wfj	2	B	36	f	28	30	2	1	2	2	2	1	2	0	3	3	2	3	2	2	3
uwxf6wfj	2	B	37	f	29	32	2	2	2	3	2	2	3	0	3	1	2	3	3	2	2
uwxf6wfj	2	B	38	f	30	37	3	3	2	2	2	2	3	0	3	3	3	3	3	2	3
uwxf6wfj	2	B	39	f	31	28	2	2	2	3	2	2	2	0	3	3	0	0	3	2	2
uwxf6wfj	2	B	40	f	32	34	3	2	2	2	2	2	2	0	1	3	3	3	3	3	3
uwxf6wfj	2	B	41	f	33	33	2	2	2	2	3	2	3	0	3	2	2	3	3	2	2
uwxf6wfj	2	B	42	f	34	33	3	2	2	2	2	2	3	0	0	3	3	3	3	3	2
uwxf6wfj	2	B	43	f	35	NaN	NaN	NaN	NaN	NaN	NaN	NaN	NaN	NaN	NaN	NaN	NaN	NaN	NaN	NaN	NaN
uwxf6wfj	2	B	44	f	36	32	3	2	2	2	2	2	2	0	3	2	2	3	2	2	3
uwxf6wfj	2	B	45	f	37	0	0	0	0	0	0	0	0	0	0	0	0	0	0	0	0
uwxf6wfj	2	B	46	f	38	0	0	0	0	0	0	0	0	0	0	0	0	0	0	0	0
uwxf6wfj	2	B	47	f	39	0	0	0	0	0	0	0	0	0	0	0	0	0	0	0	0
uwxf6wfj	2	B	48	f	40	0	0	0	0	0	0	0	0	0	0	0	0	0	0	0	0
uwxf6wfj	2	B	49	f	41	0	0	0	0	0	0	0	0	0	0	0	0	0	0	0	0
uwxf6wfj	2	B	50	f	42	0	0	0	0	0	0	0	0	0	0	0	0	0	0	0	0
uwxf6wfj	2	B	51	f	43	0	0	0	0	0	0	0	0	0	0	0	0	0	0	0	0
uwxf6wfj	2	B	52	f	44	0	0	0	0	0	0	0	0	0	0	0	0	0	0	0	0
uwxf6wfj	2	B	53	f	45	0	0	0	0	0	0	0	0	0	0	0	0	0	0	0	0
uwxf6wfj	2	B	54	f	46	0	0	0	0	0	0	0	0	0	0	0	0	0	0	0	0
uwxf6wfj	2	B	55	f	47	0	0	0	0	0	0	0	0	0	0	0	0	0	0	0	0
uwxf6wfj	2	B	56	f	48	0	0	0	0	0	0	0	0	0	0	0	0	0	0	0	0
uwxf6wfj	2	B	57	f	49	0	0	0	0	0	0	0	0	0	0	0	0	0	0	0	0
uwxf6wfj	2	B	58	f	50	0	0	0	0	0	0	0	0	0	0	0	0	0	0	0	0
uwxf6wfj	2	B	59	f	51	0	0	0	0	0	0	0	0	0	0	0	0	0	0	0	0
uwxf6wfj	2	B	60	f	52	0	0	0	0	0	0	0	0	0	0	0	0	0	0	0	0
lkkd6wwp	2	B	1	t	1	4	0	0	1	0	1	0	0	2	0	0	0	0	0	0	0
lkkd6wwp	2	B	2	t	2	4	0	0	1	0	1	0	0	1	0	0	0	0	0	0	1
lkkd6wwp	2	B	3	t	3	4	0	0	1	0	1	0	0	1	0	0	0	0	0	0	1
lkkd6wwp	2	B	4	t	4	4	1	0	1	0	1	0	0	1	0	0	0	0	0	0	0
lkkd6wwp	2	B	5	t	5	4	0	0	1	0	1	0	0	1	0	0	0	0	0	0	1
lkkd6wwp	2	B	6	t	6	3	0	0	1	0	1	0	0	0	0	0	0	0	0	0	1
lkkd6wwp	2	B	7	t	7	5	1	0	1	0	1	0	0	1	0	0	0	0	0	0	1
lkkd6wwp	2	B	8	t	8	5	1	0	2	0	1	0	0	0	0	0	0	0	0	0	1
lkkd6wwp	2	B	9	f	1	4	0	0	1	0	1	0	0	1	0	0	0	0	0	1	0
lkkd6wwp	2	B	10	f	2	3	0	0	1	0	1	0	0	0	0	0	0	0	0	0	1
lkkd6wwp	2	B	11	f	3	5	0	0	1	0	1	0	0	1	0	0	1	0	0	0	1
lkkd6wwp	2	B	12	f	4	3	0	0	1	0	0	0	0	0	0	0	1	0	0	0	1
lkkd6wwp	2	B	13	f	5	4	0	0	1	0	1	0	0	0	0	0	0	0	1	0	1
lkkd6wwp	2	B	14	f	6	3	0	0	1	0	1	0	0	0	0	0	0	0	0	1	0
lkkd6wwp	2	B	15	f	7	4	0	0	1	0	1	0	0	0	0	0	1	0	0	0	1
lkkd6wwp	2	B	16	f	8	2	0	0	0	0	1	0	0	0	0	0	0	0	0	0	1
lkkd6wwp	2	B	17	f	9	4	0	0	1	0	1	0	0	0	0	0	0	0	0	0	2
lkkd6wwp	2	B	18	f	10	3	0	0	0	0	1	0	0	0	0	0	1	0	0	0	1
lkkd6wwp	2	B	19	f	11	3	0	0	1	0	1	0	0	0	0	0	0	0	0	0	1
lkkd6wwp	2	B	20	f	12	3	0	0	1	0	0	0	0	0	0	0	1	0	0	0	1
lkkd6wwp	2	B	21	f	13	1	0	0	1	0	0	0	0	0	0	0	0	0	0	0	0
lkkd6wwp	2	B	22	f	14	4	0	0	0	0	1	0	0	1	0	0	0	0	0	0	2
lkkd6wwp	2	B	23	f	15	8	0	0	1	0	2	0	0	2	1	0	0	0	0	0	2
lkkd6wwp	2	B	24	f	16	7	0	0	1	0	1	0	0	1	0	0	0	3	0	0	1
lkkd6wwp	2	B	25	f	17	7	0	0	1	0	2	0	0	2	0	1	0	0	0	0	1
lkkd6wwp	2	B	26	f	18	3	0	0	1	0	1	0	0	0	0	0	0	0	0	0	1
lkkd6wwp	2	B	27	f	19	4	0	0	1	0	2	0	0	0	0	0	0	0	0	0	1
lkkd6wwp	2	B	28	f	20	4	0	0	0	0	2	0	0	0	0	0	1	0	0	0	1
lkkd6wwp	2	B	29	f	21	4	0	0	1	0	1	0	0	0	0	0	1	0	0	0	1
lkkd6wwp	2	B	30	f	22	2	0	0	0	0	0	0	0	1	0	0	0	0	0	0	1
lkkd6wwp	2	B	31	f	23	4	0	0	0	0	1	0	0	2	0	0	0	0	0	0	1
lkkd6wwp	2	B	32	f	24	5	0	0	1	0	2	0	0	1	0	0	0	0	0	0	1
lkkd6wwp	2	B	33	f	25	4	0	0	1	0	1	0	0	1	0	0	0	0	0	0	1
lkkd6wwp	2	B	34	f	26	4	0	0	1	0	1	0	0	1	0	0	0	0	0	0	1
lkkd6wwp	2	B	35	f	27	4	0	0	1	0	1	0	0	1	0	0	0	0	0	0	1
lkkd6wwp	2	B	36	f	28	3	0	0	1	0	1	0	0	0	0	0	0	0	0	0	1
lkkd6wwp	2	B	37	f	29	2	0	0	1	0	1	0	0	0	0	0	0	0	0	0	0
lkkd6wwp	2	B	38	f	30	3	0	0	1	0	1	0	0	0	0	0	0	0	0	0	1
lkkd6wwp	2	B	39	f	31	6	0	0	2	0	2	0	0	1	0	0	0	0	0	0	1
lkkd6wwp	2	B	40	f	32	5	0	0	1	0	2	0	0	1	0	0	0	0	0	0	1
lkkd6wwp	2	B	41	f	33	3	0	0	1	0	1	0	0	0	0	0	0	0	0	0	1
lkkd6wwp	2	B	42	f	34	3	0	0	1	0	1	0	0	0	0	0	0	0	0	0	1
lkkd6wwp	2	B	43	f	35	3	0	0	1	0	1	0	0	0	0	0	0	0	0	0	1
lkkd6wwp	2	B	44	f	36	3	0	0	1	0	1	0	0	0	0	0	0	0	0	0	1
lkkd6wwp	2	B	45	f	37	4	0	0	0	0	1	0	0	0	0	0	0	3	0	0	0
lkkd6wwp	2	B	46	f	38	5	0	0	1	0	1	0	0	1	0	0	1	0	0	0	1
lkkd6wwp	2	B	47	f	39	4	0	0	1	0	0	0	0	1	0	0	0	0	0	0	2
lkkd6wwp	2	B	48	f	40	6	0	0	2	0	1	0	0	1	0	0	0	0	0	0	2
lkkd6wwp	2	B	49	f	41	4	0	0	1	0	0	0	0	2	0	0	0	0	0	0	1
lkkd6wwp	2	B	50	f	42	4	0	0	1	0	0	0	0	2	0	0	0	0	0	0	1
lkkd6wwp	2	B	51	f	43	5	0	0	1	0	1	0	0	2	0	0	0	0	0	0	1
lkkd6wwp	2	B	52	f	44	4	0	0	1	0	1	0	0	1	0	0	0	0	0	0	1
lkkd6wwp	2	B	53	f	45	4	0	0	1	0	1	0	0	1	0	0	0	0	0	0	1
lkkd6wwp	2	B	54	f	46	4	0	0	1	0	1	0	0	1	0	0	0	0	0	0	1
lkkd6wwp	2	B	55	f	47	6	0	0	1	0	1	0	0	1	0	0	1	0	0	0	2
lkkd6wwp	2	B	56	f	48	4	0	0	1	0	1	0	0	1	0	0	0	0	0	0	1
lkkd6wwp	2	B	57	f	49	5	0	0	1	0	1	0	0	1	0	1	0	0	0	0	1
lkkd6wwp	2	B	58	f	50	5	0	0	1	0	2	0	0	1	0	0	0	0	0	0	1
lkkd6wwp	2	B	59	f	51	5	0	0	1	0	1	0	0	2	0	0	0	0	0	0	1
lkkd6wwp	2	B	60	f	52	6	0	0	1	0	1	0	0	1	0	1	1	0	0	0	1
fdlp6ihd	2	B	1	t	1	11	0	0	2	1	0	0	0	0	2	0	1	3	1	1	0
fdlp6ihd	2	B	2	t	2	4	0	0	0	0	0	0	0	0	1	0	0	1	0	2	0
fdlp6ihd	2	B	3	t	3	4	0	0	0	0	0	0	0	0	3	0	0	1	0	0	0
fdlp6ihd	2	B	4	t	4	22	2	2	0	2	2	1	0	1	1	1	2	2	2	2	2
fdlp6ihd	2	B	5	t	5	18	2	2	2	2	2	0	0	1	2	1	0	1	1	0	2
fdlp6ihd	2	B	6	t	6	4	0	0	0	0	0	0	0	0	1	0	0	3	0	0	0
fdlp6ihd	2	B	7	t	7	4	0	0	0	0	0	0	0	0	1	0	0	3	0	0	0
fdlp6ihd	2	B	8	t	8	25	2	2	1	2	2	2	1	1	2	2	2	2	2	1	1
fdlp6ihd	2	B	9	f	1	6	0	0	0	0	0	0	2	0	2	0	0	2	0	0	0
fdlp6ihd	2	B	10	f	2	2	0	0	0	0	0	0	0	0	1	0	0	1	0	0	0
fdlp6ihd	2	B	11	f	3	3	0	0	0	0	0	0	1	0	1	0	0	1	0	0	0
fdlp6ihd	2	B	12	f	4	3	0	0	0	0	0	0	0	0	1	0	0	1	0	1	0
fdlp6ihd	2	B	13	f	5	8	0	0	1	0	0	0	0	1	1	0	1	1	0	2	1
fdlp6ihd	2	B	14	f	6	2	0	0	0	0	0	0	0	0	1	0	0	1	0	0	0
fdlp6ihd	2	B	15	f	7	8	2	0	0	0	0	0	0	2	1	0	0	1	0	2	0
fdlp6ihd	2	B	16	f	8	11	0	0	0	2	0	1	0	1	2	0	0	2	2	1	0
fdlp6ihd	2	B	17	f	9	19	2	2	0	2	0	2	0	1	2	1	1	2	2	1	1
fdlp6ihd	2	B	18	f	10	23	2	2	2	2	2	2	0	0	2	1	1	2	2	1	2
fdlp6ihd	2	B	19	f	11	3	0	0	0	0	0	0	0	1	1	0	0	1	0	0	0
fdlp6ihd	2	B	20	f	12	9	0	0	0	0	0	0	0	2	2	0	1	2	0	0	2
fdlp6ihd	2	B	21	f	13	9	0	0	0	0	1	0	0	2	2	0	1	2	0	0	1
fdlp6ihd	2	B	22	f	14	5	0	0	0	0	0	0	0	2	2	0	0	1	0	0	0
fdlp6ihd	2	B	23	f	15	9	2	0	0	0	0	0	2	1	2	0	0	2	0	0	0
fdlp6ihd	2	B	24	f	16	4	0	0	0	0	0	0	0	2	1	0	0	1	0	0	0
fdlp6ihd	2	B	25	f	17	16	0	0	0	2	2	1	0	1	2	0	2	2	1	1	2
fdlp6ihd	2	B	26	f	18	16	2	2	0	1	2	0	0	1	2	1	0	2	1	2	0
fdlp6ihd	2	B	27	f	19	21	2	2	0	2	0	1	0	2	2	1	2	2	2	2	1
fdlp6ihd	2	B	28	f	20	20	1	2	0	1	1	1	0	2	2	1	2	2	2	2	1
fdlp6ihd	2	B	29	f	21	24	2	3	0	2	0	2	0	2	2	2	2	2	2	2	1
fdlp6ihd	2	B	30	f	22	29	3	2	1	2	1	3	1	2	2	2	3	2	2	3	0
fdlp6ihd	2	B	31	f	23	21	1	2	1	2	2	2	1	0	2	0	1	2	2	2	1
fdlp6ihd	2	B	32	f	24	21	1	2	1	2	2	2	0	0	2	0	2	2	2	2	1
fdlp6ihd	2	B	33	f	25	9	2	0	0	1	0	1	0	0	1	0	1	1	1	1	0
fdlp6ihd	2	B	34	f	26	4	0	0	0	0	0	1	0	0	1	0	0	1	1	0	0
fdlp6ihd	2	B	35	f	27	6	0	0	0	0	0	0	0	2	1	0	1	1	0	1	0
fdlp6ihd	2	B	36	f	28	21	2	2	0	2	2	2	2	0	1	0	3	1	2	2	0
fdlp6ihd	2	B	37	f	29	22	2	2	1	2	2	2	0	1	1	0	2	1	2	3	1
fdlp6ihd	2	B	38	f	30	14	1	0	0	1	0	1	0	3	2	0	2	2	1	1	0
fdlp6ihd	2	B	39	f	31	23	2	0	0	2	1	3	0	2	2	1	3	2	2	3	0
fdlp6ihd	2	B	40	f	32	7	0	0	0	0	0	2	0	0	2	0	1	1	1	0	0
fdlp6ihd	2	B	41	f	33	11	1	0	0	0	2	0	0	2	2	0	0	2	0	2	0
fdlp6ihd	2	B	42	f	34	3	0	0	0	0	0	0	0	1	1	0	0	1	0	0	0
fdlp6ihd	2	B	43	f	35	8	0	0	0	0	0	1	0	2	2	0	1	2	0	0	0
fdlp6ihd	2	B	44	f	36	7	0	0	0	0	0	0	0	2	2	0	0	2	1	0	0
fdlp6ihd	2	B	45	f	37	8	0	0	0	0	0	1	0	2	1	0	1	2	0	1	0
fdlp6ihd	2	B	46	f	38	7	0	0	0	0	0	0	0	3	3	0	0	1	0	0	0
fdlp6ihd	2	B	47	f	39	5	0	0	0	0	0	0	0	3	1	0	0	1	0	0	0
fdlp6ihd	2	B	48	f	40	6	0	0	0	0	0	0	0	1	2	0	0	2	0	1	0
fdlp6ihd	2	B	49	f	41	15	1	1	0	1	0	2	0	2	2	0	2	2	1	1	0
fdlp6ihd	2	B	50	f	42	9	0	0	0	0	0	1	0	2	2	0	1	2	0	1	0
fdlp6ihd	2	B	51	f	43	4	0	0	0	0	0	0	0	0	2	0	0	2	0	0	0
fdlp6ihd	2	B	52	f	44	7	0	0	0	0	0	0	0	2	2	0	0	3	0	0	0
fdlp6ihd	2	B	53	f	45	7	0	0	0	0	0	0	0	2	2	0	0	2	0	1	0
fdlp6ihd	2	B	54	f	46	4	0	0	0	0	0	0	0	0	2	0	1	1	0	0	0
fdlp6ihd	2	B	55	f	47	5	0	0	0	0	0	0	0	0	2	0	1	2	0	0	0
fdlp6ihd	2	B	56	f	48	6	0	0	0	0	0	0	0	2	2	0	0	2	0	0	0
fdlp6ihd	2	B	57	f	49	8	0	0	0	1	0	0	0	2	2	0	1	2	0	0	0
fdlp6ihd	2	B	58	f	50	5	0	0	0	0	0	0	0	1	2	0	0	2	0	0	0
fdlp6ihd	2	B	59	f	51	7	0	0	0	0	0	0	0	0	2	0	1	2	0	0	2
fdlp6ihd	2	B	60	f	52	4	0	0	0	0	0	0	0	2	1	0	0	1	0	0	0
jkld8jrm	2	B	1	t	1	13	1	1	1	0	1	0	0	1	2	1	1	2	1	0	1
jkld8jrm	2	B	2	t	2	15	1	1	2	1	1	1	0	1	2	1	0	2	1	0	1
jkld8jrm	2	B	3	t	3	15	2	1	2	1	1	1	0	1	2	1	0	1	1	0	1
jkld8jrm	2	B	4	t	4	13	1	2	1	1	1	0	0	0	2	1	0	2	1	1	0
jkld8jrm	2	B	5	t	5	23	1	2	2	2	2	1	0	1	2	2	1	2	2	1	2
jkld8jrm	2	B	6	t	6	21	2	2	2	1	2	1	1	1	2	1	1	2	1	1	1
jkld8jrm	2	B	7	t	7	22	2	1	2	2	2	1	1	1	2	1	1	2	1	2	1
jkld8jrm	2	B	8	t	8	21	1	2	2	1	2	1	0	1	2	1	1	2	1	2	2
jkld8jrm	2	B	9	f	1	22	2	1	2	1	2	1	0	1	3	2	1	2	1	1	2
jkld8jrm	2	B	10	f	2	23	2	1	2	2	2	1	0	1	2	2	1	3	1	1	2
jkld8jrm	2	B	11	f	3	23	2	2	2	2	2	1	0	1	2	1	1	3	1	1	2
jkld8jrm	2	B	12	f	4	23	2	2	2	2	2	1	0	1	2	1	1	2	2	1	2
jkld8jrm	2	B	13	f	5	24	2	2	2	2	2	1	1	2	2	1	1	2	1	1	2
jkld8jrm	2	B	14	f	6	25	2	2	2	2	2	1	1	2	2	2	1	2	1	1	2
jkld8jrm	2	B	15	f	7	25	2	2	2	1	2	1	1	1	2	2	2	2	2	1	2
jkld8jrm	2	B	16	f	8	24	2	2	2	2	2	1	1	1	2	2	1	2	1	1	2
jkld8jrm	2	B	17	f	9	24	2	2	2	2	2	1	1	1	2	2	1	2	1	1	2
jkld8jrm	2	B	18	f	10	25	2	2	2	2	2	1	1	1	2	2	1	2	2	1	2
jkld8jrm	2	B	19	f	11	25	2	2	2	2	2	1	1	1	2	2	1	2	2	1	2
jkld8jrm	2	B	20	f	12	25	2	2	2	2	2	1	1	1	2	2	2	2	1	1	2
jkld8jrm	2	B	21	f	13	24	2	2	2	2	2	1	1	1	2	2	1	2	1	1	2
jkld8jrm	2	B	22	f	14	25	2	2	2	2	2	1	1	1	2	2	1	2	2	1	2
jkld8jrm	2	B	23	f	15	26	2	2	2	2	2	1	1	1	2	2	1	2	2	2	2
jkld8jrm	2	B	24	f	16	25	2	2	2	2	2	1	1	1	2	2	2	2	1	1	2
jkld8jrm	2	B	25	f	17	25	2	2	2	2	2	1	1	1	2	2	1	2	2	1	2
jkld8jrm	2	B	26	f	18	25	2	2	2	2	2	1	1	1	2	2	2	2	1	1	2
jkld8jrm	2	B	27	f	19	26	2	2	2	2	2	1	1	1	2	2	2	2	2	1	2
jkld8jrm	2	B	28	f	20	24	2	2	2	2	2	1	1	1	2	2	1	2	1	1	2
jkld8jrm	2	B	29	f	21	24	2	2	2	2	2	1	1	1	2	2	1	2	1	1	2
jkld8jrm	2	B	30	f	22	24	2	2	2	2	2	1	1	1	2	2	1	2	1	1	2
jkld8jrm	2	B	31	f	23	24	2	2	2	2	2	1	1	1	2	2	1	2	1	1	2
jkld8jrm	2	B	32	f	24	24	2	2	2	2	2	1	1	1	2	2	1	2	1	1	2
jkld8jrm	2	B	33	f	25	24	2	2	2	2	2	1	1	1	2	2	1	2	1	1	2
jkld8jrm	2	B	34	f	26	24	2	2	2	2	2	1	1	1	2	2	1	2	1	1	2
jkld8jrm	2	B	35	f	27	24	2	2	2	2	2	1	1	1	2	2	1	2	1	1	2
jkld8jrm	2	B	36	f	28	24	2	2	2	2	2	1	1	1	2	2	1	2	1	1	2
jkld8jrm	2	B	37	f	29	24	2	2	2	2	2	1	1	1	2	2	1	2	1	1	2
jkld8jrm	2	B	38	f	30	24	2	2	2	2	2	1	1	1	2	2	1	2	1	1	2
jkld8jrm	2	B	39	f	31	24	2	2	2	2	2	1	1	1	2	2	1	2	1	1	2
jkld8jrm	2	B	40	f	32	24	2	2	2	2	2	1	1	1	2	2	1	2	1	1	2
jkld8jrm	2	B	41	f	33	24	2	2	2	2	2	1	1	1	2	2	1	2	1	1	2
jkld8jrm	2	B	42	f	34	24	2	2	2	2	2	1	1	1	2	2	1	2	1	1	2
jkld8jrm	2	B	43	f	35	24	2	2	2	2	2	1	1	1	2	2	1	2	1	1	2
jkld8jrm	2	B	44	f	36	24	2	2	2	2	2	1	1	1	2	2	1	2	1	1	2
jkld8jrm	2	B	45	f	37	24	2	2	2	2	2	1	1	1	2	2	1	2	1	1	2
jkld8jrm	2	B	46	f	38	23	2	2	2	1	2	1	1	1	2	2	1	2	1	1	2
jkld8jrm	2	B	47	f	39	24	2	2	2	2	2	1	1	1	2	2	1	2	1	1	2
jkld8jrm	2	B	48	f	40	24	2	2	2	2	2	1	1	1	2	2	1	2	1	1	2
jkld8jrm	2	B	49	f	41	24	2	2	2	2	2	1	1	1	2	2	1	2	1	1	2
jkld8jrm	2	B	50	f	42	24	2	2	2	2	2	1	1	1	2	2	1	2	1	1	2
jkld8jrm	2	B	51	f	43	24	2	2	2	2	2	1	1	1	2	2	1	2	1	1	2
jkld8jrm	2	B	52	f	44	24	2	2	2	2	2	1	1	1	2	2	1	2	1	1	2
jkld8jrm	2	B	53	f	45	24	2	2	2	2	2	1	1	1	2	2	1	2	1	1	2
jkld8jrm	2	B	54	f	46	24	2	2	2	2	2	1	1	1	2	2	1	2	1	1	2
jkld8jrm	2	B	55	f	47	24	2	2	2	2	2	1	1	1	2	2	1	2	1	1	2
jkld8jrm	2	B	56	f	48	24	2	2	2	2	2	1	1	1	2	2	1	2	1	1	2
jkld8jrm	2	B	57	f	49	24	2	2	2	2	2	1	1	1	2	2	1	2	1	1	2
jkld8jrm	2	B	58	f	50	23	2	2	2	1	2	1	1	1	2	2	1	2	1	1	2
jkld8jrm	2	B	59	f	51	23	2	2	2	1	2	1	1	1	2	2	1	2	1	1	2
jkld8jrm	2	B	60	f	52	23	2	2	2	1	2	1	1	1	2	2	1	2	1	1	2
ytxv6ipg	2	B	1	t	1	14	1	0	1	1	2	0	0	2	3	0	0	2	0	1	1
ytxv6ipg	2	B	2	t	2	19	1	1	1	1	2	0	0	3	2	1	1	3	1	1	1
ytxv6ipg	2	B	3	t	3	17	1	1	1	1	2	0	0	2	2	1	0	3	1	1	1
ytxv6ipg	2	B	4	t	4	13	0	1	1	1	1	0	0	3	2	0	0	2	1	1	0
ytxv6ipg	2	B	5	t	5	7	0	0	0	0	1	0	0	3	1	0	0	2	0	0	0
ytxv6ipg	2	B	6	t	6	6	0	0	0	0	1	0	0	3	1	0	0	1	0	0	0
ytxv6ipg	2	B	7	t	7	7	0	0	0	1	1	0	0	3	1	0	0	1	0	0	0
ytxv6ipg	2	B	8	t	8	7	0	0	0	0	0	0	0	3	1	0	0	2	0	0	1
ytxv6ipg	2	B	9	f	1	5	0	0	0	0	0	0	0	3	1	0	0	1	0	0	0
ytxv6ipg	2	B	10	f	2	1	0	0	0	0	0	0	0	1	0	0	0	0	0	0	0
ytxv6ipg	2	B	11	f	3	4	0	0	0	0	0	0	0	2	1	0	0	1	0	0	0
ytxv6ipg	2	B	12	f	4	2	0	0	0	0	0	0	0	1	1	0	0	0	0	0	0
ytxv6ipg	2	B	13	f	5	4	0	0	0	0	0	0	0	2	1	0	0	1	0	0	0
ytxv6ipg	2	B	14	f	6	3	0	0	0	0	0	0	0	1	1	0	0	1	0	0	0
ytxv6ipg	2	B	15	f	7	3	0	0	0	0	0	0	0	1	1	0	0	1	0	0	0
ytxv6ipg	2	B	16	f	8	3	0	0	0	0	0	0	0	1	1	0	0	1	0	0	0
ytxv6ipg	2	B	17	f	9	3	0	0	0	0	0	0	0	1	1	0	0	1	0	0	0
ytxv6ipg	2	B	18	f	10	4	0	0	0	0	0	0	0	1	3	0	0	0	0	0	0
ytxv6ipg	2	B	19	f	11	3	0	0	0	0	0	0	0	1	1	0	0	1	0	0	0
ytxv6ipg	2	B	20	f	12	4	0	0	0	0	0	0	0	2	1	0	0	1	0	0	0
ytxv6ipg	2	B	21	f	13	4	0	0	0	0	0	0	0	2	1	0	0	1	0	0	0
ytxv6ipg	2	B	22	f	14	4	0	0	0	0	0	0	0	2	1	0	0	1	0	0	0
ytxv6ipg	2	B	23	f	15	6	0	0	1	0	0	0	0	2	2	0	0	1	0	0	0
ytxv6ipg	2	B	24	f	16	4	0	0	0	0	0	0	0	2	1	0	0	1	0	0	0
ytxv6ipg	2	B	25	f	17	4	0	0	0	0	0	0	0	2	1	0	0	1	0	0	0
ytxv6ipg	2	B	26	f	18	4	0	0	0	0	0	0	0	2	1	0	0	1	0	0	0
ytxv6ipg	2	B	27	f	19	3	0	0	0	0	0	0	0	1	1	0	0	1	0	0	0
ytxv6ipg	2	B	28	f	20	5	0	0	0	0	1	0	0	2	1	0	0	1	0	0	0
ytxv6ipg	2	B	29	f	21	5	0	0	1	0	0	0	0	2	1	0	0	1	0	0	0
ytxv6ipg	2	B	30	f	22	7	0	0	1	0	1	0	0	1	2	0	0	1	0	0	1
ytxv6ipg	2	B	31	f	23	5	0	0	1	0	0	0	0	1	1	0	0	2	0	0	0
ytxv6ipg	2	B	32	f	24	6	0	0	1	0	0	0	0	1	2	0	0	2	0	0	0
ytxv6ipg	2	B	33	f	25	2	0	0	0	0	0	0	0	0	1	0	0	1	0	0	0
ytxv6ipg	2	B	34	f	26	2	0	0	0	0	0	0	0	1	1	0	0	0	0	0	0
ytxv6ipg	2	B	35	f	27	8	0	0	1	0	1	0	0	1	2	0	0	2	0	0	1
ytxv6ipg	2	B	36	f	28	3	0	0	0	0	0	0	0	1	1	0	0	1	0	0	0
ytxv6ipg	2	B	37	f	29	11	0	0	1	1	1	0	0	2	2	0	0	2	1	0	1
ytxv6ipg	2	B	38	f	30	3	0	0	0	0	0	0	0	1	1	0	0	1	0	0	0
ytxv6ipg	2	B	39	f	31	3	0	0	0	0	0	0	0	1	1	0	0	1	0	0	0
ytxv6ipg	2	B	40	f	32	3	0	0	0	0	0	0	0	1	1	0	0	1	0	0	0
ytxv6ipg	2	B	41	f	33	4	0	0	0	0	0	0	0	1	1	0	0	1	1	0	0
ytxv6ipg	2	B	42	f	34	3	0	0	0	0	0	0	0	1	1	0	0	1	0	0	0
ytxv6ipg	2	B	43	f	35	3	0	0	0	0	0	0	0	1	1	0	0	1	0	0	0
ytxv6ipg	2	B	44	f	36	5	0	0	2	0	0	0	0	1	1	0	0	1	0	0	0
ytxv6ipg	2	B	45	f	37	3	0	0	0	0	0	0	0	1	1	0	0	1	0	0	0
ytxv6ipg	2	B	46	f	38	3	0	0	0	0	0	0	0	1	1	0	0	1	0	0	0
ytxv6ipg	2	B	47	f	39	1	0	0	0	0	0	0	0	1	0	0	0	0	0	0	0
ytxv6ipg	2	B	48	f	40	3	0	0	0	0	0	0	0	1	1	0	0	1	0	0	0
ytxv6ipg	2	B	49	f	41	6	0	0	0	0	1	0	0	2	2	0	0	1	0	0	0
ytxv6ipg	2	B	50	f	42	3	0	0	0	0	0	0	0	1	1	0	0	1	0	0	0
ytxv6ipg	2	B	51	f	43	3	0	0	0	0	0	0	0	1	1	0	0	1	0	0	0
ytxv6ipg	2	B	52	f	44	3	0	0	0	0	0	0	0	1	1	0	0	1	0	0	0
ytxv6ipg	2	B	53	f	45	3	0	0	0	0	0	0	0	1	1	0	0	1	0	0	0
ytxv6ipg	2	B	54	f	46	3	0	0	0	0	0	0	0	1	1	0	0	1	0	0	0
ytxv6ipg	2	B	55	f	47	3	0	0	0	0	0	0	0	1	1	0	0	1	0	0	0
ytxv6ipg	2	B	56	f	48	3	0	0	0	0	0	0	0	1	1	0	0	1	0	0	0
ytxv6ipg	2	B	57	f	49	3	0	0	0	0	0	0	0	1	1	0	0	1	0	0	0
ytxv6ipg	2	B	58	f	50	3	0	0	0	0	0	0	0	1	1	0	0	1	0	0	0
ytxv6ipg	2	B	59	f	51	3	0	0	0	0	0	0	0	1	1	0	0	1	0	0	0
ytxv6ipg	2	B	60	f	52	3	0	0	0	0	0	0	0	1	1	0	0	1	0	0	0
iuau8mnw	2	B	1	t	1	9	1	0	0	1	2	0	0	0	2	0	0	2	1	0	0
iuau8mnw	2	B	2	t	2	2	0	0	0	0	0	0	0	0	1	0	0	1	0	0	0
iuau8mnw	2	B	3	t	3	5	1	0	1	0	0	0	1	1	1	0	0	0	0	0	0
iuau8mnw	2	B	4	t	4	8	0	0	0	1	1	0	0	1	2	0	0	2	1	0	0
iuau8mnw	2	B	5	t	5	15	1	1	1	1	1	0	1	2	2	1	1	2	1	0	0
iuau8mnw	2	B	6	t	6	1	0	0	0	0	0	0	0	0	1	0	0	0	0	0	0
iuau8mnw	2	B	7	t	7	18	1	2	1	2	2	0	1	0	2	1	1	2	2	0	1
iuau8mnw	2	B	8	t	8	2	0	0	0	0	0	0	0	0	1	0	0	1	0	0	0
iuau8mnw	2	B	9	f	1	4	0	0	0	1	0	0	0	0	1	0	0	1	1	0	0
iuau8mnw	2	B	10	f	2	3	0	0	0	0	1	0	0	0	1	0	0	1	0	0	0
iuau8mnw	2	B	11	f	3	3	0	0	0	0	0	0	0	0	1	1	0	1	0	0	0
iuau8mnw	2	B	12	f	4	4	0	0	0	0	0	0	0	0	2	0	0	2	0	0	0
iuau8mnw	2	B	13	f	5	11	1	1	0	1	1	0	1	1	2	1	0	2	0	0	0
iuau8mnw	2	B	14	f	6	5	1	0	0	0	0	0	0	1	2	0	0	1	0	0	0
iuau8mnw	2	B	15	f	7	3	0	0	0	0	1	0	0	0	1	0	0	1	0	0	0
iuau8mnw	2	B	16	f	8	15	1	1	0	1	1	1	1	1	2	1	1	2	1	1	0
iuau8mnw	2	B	17	f	9	2	0	0	0	0	0	0	0	0	1	0	0	1	0	0	0
iuau8mnw	2	B	18	f	10	2	0	0	0	0	0	0	0	0	1	0	0	1	0	0	0
iuau8mnw	2	B	19	f	11	2	0	0	0	0	0	0	0	0	1	0	0	1	0	0	0
iuau8mnw	2	B	20	f	12	15	1	1	1	1	1	0	1	1	2	1	1	2	1	1	0
iuau8mnw	2	B	21	f	13	0	0	0	0	0	0	0	0	0	0	0	0	0	0	0	0
iuau8mnw	2	B	22	f	14	2	0	0	0	0	0	0	0	0	1	0	0	1	0	0	0
iuau8mnw	2	B	23	f	15	0	0	0	0	0	0	0	0	0	0	0	0	0	0	0	0
iuau8mnw	2	B	24	f	16	0	0	0	0	0	0	0	0	0	0	0	0	0	0	0	0
iuau8mnw	2	B	25	f	17	0	0	0	0	0	0	0	0	0	0	0	0	0	0	0	0
iuau8mnw	2	B	26	f	18	0	0	0	0	0	0	0	0	0	0	0	0	0	0	0	0
iuau8mnw	2	B	27	f	19	2	0	0	0	0	0	0	0	0	1	0	0	1	0	0	0
iuau8mnw	2	B	28	f	20	0	0	0	0	0	0	0	0	0	0	0	0	0	0	0	0
iuau8mnw	2	B	29	f	21	6	1	0	0	1	1	0	0	1	1	0	0	1	0	0	0
iuau8mnw	2	B	30	f	22	5	1	0	0	0	1	0	0	1	1	0	0	1	0	0	0
iuau8mnw	2	B	31	f	23	2	0	0	0	0	0	0	0	0	1	0	0	1	0	0	0
iuau8mnw	2	B	32	f	24	13	1	0	1	1	1	0	1	1	2	1	0	2	1	1	0
iuau8mnw	2	B	33	f	25	12	1	1	1	1	1	0	1	1	2	1	0	1	1	0	0
iuau8mnw	2	B	34	f	26	2	0	0	0	0	0	0	0	0	1	0	0	1	0	0	0
iuau8mnw	2	B	35	f	27	21	2	1	1	2	2	1	2	1	3	1	1	2	1	1	0
iuau8mnw	2	B	36	f	28	15	1	1	1	1	1	1	1	0	2	1	1	2	1	1	0
iuau8mnw	2	B	37	f	29	10	1	1	1	1	1	0	0	0	1	1	1	1	1	0	0
iuau8mnw	2	B	38	f	30	28	2	2	2	2	2	2	2	1	3	2	2	3	1	1	1
iuau8mnw	2	B	39	f	31	29	2	2	2	2	2	2	2	1	3	2	2	3	2	1	1
iuau8mnw	2	B	40	f	32	13	1	1	1	1	1	1	1	0	1	1	1	1	1	0	1
iuau8mnw	2	B	41	f	33	3	1	0	0	0	0	0	0	0	1	0	0	1	0	0	0
iuau8mnw	2	B	42	f	34	2	0	0	0	0	0	0	0	0	1	0	0	1	0	0	0
iuau8mnw	2	B	43	f	35	0	0	0	0	0	0	0	0	0	0	0	0	0	0	0	0
iuau8mnw	2	B	44	f	36	0	0	0	0	0	0	0	0	0	0	0	0	0	0	0	0
iuau8mnw	2	B	45	f	37	2	0	0	0	0	0	0	0	0	1	0	0	1	0	0	0
iuau8mnw	2	B	46	f	38	2	0	0	0	0	0	0	0	0	1	0	0	1	0	0	0
iuau8mnw	2	B	47	f	39	0	0	0	0	0	0	0	0	0	0	0	0	0	0	0	0
iuau8mnw	2	B	48	f	40	0	0	0	0	0	0	0	0	0	0	0	0	0	0	0	0
iuau8mnw	2	B	49	f	41	0	0	0	0	0	0	0	0	0	0	0	0	0	0	0	0
iuau8mnw	2	B	50	f	42	2	0	0	0	0	0	0	0	0	1	0	0	1	0	0	0
iuau8mnw	2	B	51	f	43	2	0	0	0	0	0	0	0	0	1	0	0	1	0	0	0
iuau8mnw	2	B	52	f	44	22	2	2	1	2	2	1	1	1	2	1	1	3	1	1	1
iuau8mnw	2	B	53	f	45	13	1	1	0	1	1	1	0	1	2	1	1	2	1	0	0
iuau8mnw	2	B	54	f	46	23	2	2	1	2	2	1	1	2	2	1	1	2	2	1	1
iuau8mnw	2	B	55	f	47	9	1	1	1	1	1	0	1	1	1	0	0	1	0	0	0
iuau8mnw	2	B	56	f	48	2	0	0	0	0	0	0	0	0	1	0	0	1	0	0	0
iuau8mnw	2	B	57	f	49	2	0	0	0	0	0	0	0	0	1	0	0	1	0	0	0
iuau8mnw	2	B	58	f	50	2	0	0	0	0	0	0	0	0	1	0	0	1	0	0	0
iuau8mnw	2	B	59	f	51	2	0	0	0	0	0	0	0	0	1	0	0	1	0	0	0
iuau8mnw	2	B	60	f	52	7	1	1	0	1	1	0	0	1	1	0	0	1	0	0	0
auxv6azb	2	B	1	t	1	12	1	1	1	1	1	0	1	1	2	0	0	2	1	0	0
auxv6azb	2	B	2	t	2	5	0	0	0	0	1	0	0	1	1	0	0	1	1	0	0
auxv6azb	2	B	3	t	3	4	0	0	0	0	0	0	1	1	1	0	0	1	0	0	0
auxv6azb	2	B	4	t	4	6	0	0	1	0	1	0	0	1	1	0	0	1	0	0	1
auxv6azb	2	B	5	t	5	10	2	0	1	0	1	0	2	0	2	0	0	2	0	0	0
auxv6azb	2	B	6	t	6	8	0	0	0	1	1	0	1	1	1	0	0	1	1	0	1
auxv6azb	2	B	7	t	7	14	1	1	1	1	1	0	0	1	2	0	0	3	2	0	1
auxv6azb	2	B	8	t	8	14	1	1	1	1	1	0	1	1	2	0	1	2	1	0	1
auxv6azb	2	B	9	f	1	11	1	0	1	1	1	0	0	1	2	0	0	2	1	0	1
auxv6azb	2	B	10	f	2	17	1	2	1	2	1	0	1	1	2	0	1	2	2	0	1
auxv6azb	2	B	11	f	3	7	0	1	0	1	0	0	0	0	2	0	0	2	1	0	0
auxv6azb	2	B	12	f	4	7	0	0	0	0	1	0	0	0	2	0	0	2	1	0	1
auxv6azb	2	B	13	f	5	7	0	0	0	1	0	0	0	1	2	0	0	2	1	0	0
auxv6azb	2	B	14	f	6	6	0	0	0	0	1	0	0	0	2	0	0	2	0	0	1
auxv6azb	2	B	15	f	7	6	0	0	0	0	1	0	0	0	2	0	0	2	1	0	0
auxv6azb	2	B	16	f	8	7	0	0	0	1	0	0	0	0	2	0	0	2	1	0	1
auxv6azb	2	B	17	f	9	4	0	0	0	0	0	0	0	0	2	0	0	2	0	0	0
auxv6azb	2	B	18	f	10	5	0	0	0	0	1	0	0	0	2	0	0	2	0	0	0
auxv6azb	2	B	19	f	11	8	1	1	0	1	0	0	0	1	2	0	0	2	0	0	0
auxv6azb	2	B	20	f	12	6	0	0	0	0	1	0	0	0	2	0	0	3	0	0	0
auxv6azb	2	B	21	f	13	7	0	0	0	0	1	0	0	1	2	0	0	2	0	0	1
auxv6azb	2	B	22	f	14	9	0	0	0	1	0	0	2	1	2	0	0	2	1	0	0
auxv6azb	2	B	23	f	15	8	1	0	0	0	1	0	1	1	2	0	0	2	0	0	0
auxv6azb	2	B	24	f	16	6	0	0	0	0	1	0	1	0	2	0	0	2	0	0	0
auxv6azb	2	B	25	f	17	9	1	1	0	0	0	0	1	1	2	0	0	2	0	0	1
auxv6azb	2	B	26	f	18	7	1	0	0	0	0	0	1	1	2	0	0	1	1	0	0
auxv6azb	2	B	27	f	19	9	1	0	1	1	0	0	1	1	2	0	0	2	0	0	0
auxv6azb	2	B	28	f	20	6	1	0	0	0	0	0	1	0	2	0	0	2	0	0	0
auxv6azb	2	B	29	f	21	8	2	0	0	0	0	0	1	1	2	0	0	2	0	0	0
auxv6azb	2	B	30	f	22	5	1	0	0	0	0	0	0	0	2	0	0	2	0	0	0
auxv6azb	2	B	31	f	23	5	0	0	0	0	1	0	0	0	2	0	0	2	0	0	0
auxv6azb	2	B	32	f	24	5	0	0	0	0	1	0	0	0	1	0	1	2	0	0	0
auxv6azb	2	B	33	f	25	2	0	0	0	0	0	0	0	0	1	0	0	1	0	0	0
auxv6azb	2	B	34	f	26	4	0	0	0	0	0	0	0	0	2	0	0	2	0	0	0
auxv6azb	2	B	35	f	27	6	0	0	0	0	1	0	1	0	2	0	0	2	0	0	0
auxv6azb	2	B	36	f	28	6	0	0	0	0	2	0	0	0	2	0	0	2	0	0	0
auxv6azb	2	B	37	f	29	5	0	0	0	0	1	0	0	0	2	0	0	2	0	0	0
auxv6azb	2	B	38	f	30	8	1	0	0	0	1	0	1	1	2	0	0	2	0	0	0
auxv6azb	2	B	39	f	31	9	1	1	0	1	1	0	1	0	2	0	0	2	0	0	0
auxv6azb	2	B	40	f	32	7	0	0	0	0	0	0	0	0	2	0	0	2	0	0	3
auxv6azb	2	B	41	f	33	4	0	0	0	0	0	0	0	0	2	0	0	2	0	0	0
auxv6azb	2	B	42	f	34	5	0	0	0	0	1	0	0	0	2	0	0	2	0	0	0
auxv6azb	2	B	43	f	35	6	0	0	0	0	1	0	0	0	2	0	0	2	0	0	1
auxv6azb	2	B	44	f	36	16	1	2	1	2	1	0	2	2	2	0	0	2	0	0	1
auxv6azb	2	B	45	f	37	13	1	1	1	1	1	0	1	1	2	0	0	2	1	0	1
auxv6azb	2	B	46	f	38	1	0	0	0	0	0	0	0	0	1	0	0	0	0	0	0
auxv6azb	2	B	47	f	39	12	0	0	0	1	1	0	2	2	2	0	0	2	2	0	0
auxv6azb	2	B	48	f	40	14	0	0	0	2	2	0	2	2	2	0	0	2	2	0	0
auxv6azb	2	B	49	f	41	10	0	0	0	1	2	0	1	0	2	0	0	2	1	0	1
auxv6azb	2	B	50	f	42	11	0	0	1	1	1	0	1	1	2	0	0	3	1	0	0
auxv6azb	2	B	51	f	43	7	0	0	0	0	1	0	1	0	2	0	0	2	1	0	0
auxv6azb	2	B	52	f	44	10	0	1	0	1	1	0	1	1	2	0	0	2	1	0	0
auxv6azb	2	B	53	f	45	9	0	0	0	1	1	0	1	0	2	0	0	2	1	0	1
auxv6azb	2	B	54	f	46	10	1	0	1	0	1	0	1	1	2	0	0	2	1	0	0
auxv6azb	2	B	55	f	47	11	1	0	1	1	1	0	1	1	2	0	0	2	1	0	0
auxv6azb	2	B	56	f	48	8	0	0	0	0	1	0	1	1	2	0	0	2	1	0	0
auxv6azb	2	B	57	f	49	8	0	0	0	0	1	0	1	0	2	0	0	2	1	0	1
auxv6azb	2	B	58	f	50	7	0	0	0	0	1	0	1	0	2	0	0	2	1	0	0
auxv6azb	2	B	59	f	51	NaN	NaN	NaN	NaN	NaN	NaN	NaN	NaN	NaN	NaN	NaN	NaN	NaN	NaN	NaN	NaN
auxv6azb	2	B	60	f	52	9	0	1	0	0	1	0	1	0	2	0	0	2	1	0	1
nuvk8aeg	2	B	1	t	1	22	1	1	2	1	1	1	2	2	2	1	2	2	2	1	1
nuvk8aeg	2	B	2	t	2	16	1	0	2	1	1	1	1	0	1	1	2	2	1	1	1
nuvk8aeg	2	B	3	t	3	16	1	1	2	1	1	1	1	0	1	1	1	2	1	1	1
nuvk8aeg	2	B	4	t	4	14	1	1	1	1	1	1	1	1	1	1	1	2	1	0	0
nuvk8aeg	2	B	5	t	5	24	1	2	1	2	2	1	1	2	2	2	1	3	1	1	2
nuvk8aeg	2	B	6	t	6	14	0	1	1	1	2	1	1	1	1	0	1	1	1	1	1
nuvk8aeg	2	B	7	t	7	10	0	0	1	1	1	0	0	2	1	1	1	1	1	0	0
nuvk8aeg	2	B	8	t	8	11	1	1	2	0	1	0	1	1	1	0	1	1	1	0	0
nuvk8aeg	2	B	9	f	1	14	1	1	2	1	0	1	1	0	1	1	1	2	1	1	0
nuvk8aeg	2	B	10	f	2	17	1	1	2	1	1	1	1	1	1	1	1	2	1	1	1
nuvk8aeg	2	B	11	f	3	15	1	1	1	1	1	0	2	1	1	0	1	2	1	1	1
nuvk8aeg	2	B	12	f	4	21	1	2	2	1	1	1	2	1	2	1	2	2	1	1	1
nuvk8aeg	2	B	13	f	5	14	1	0	1	1	1	1	1	1	1	1	1	1	1	1	1
nuvk8aeg	2	B	14	f	6	21	2	1	2	2	1	2	2	1	1	1	1	2	1	1	1
nuvk8aeg	2	B	15	f	7	13	1	0	1	1	1	0	1	2	1	1	0	1	1	1	1
nuvk8aeg	2	B	16	f	8	8	0	0	2	1	1	0	0	1	1	0	0	1	1	0	0
nuvk8aeg	2	B	17	f	9	9	1	0	2	0	1	0	0	1	1	1	0	1	0	0	1
nuvk8aeg	2	B	18	f	10	15	1	1	2	1	1	0	1	1	1	1	1	2	1	0	1
nuvk8aeg	2	B	19	f	11	12	0	0	2	1	1	0	1	1	1	1	0	1	1	1	1
nuvk8aeg	2	B	20	f	12	15	1	1	2	1	1	0	1	1	1	1	0	2	1	1	1
nuvk8aeg	2	B	21	f	13	19	2	1	1	1	1	1	2	2	2	1	0	2	1	1	1
nuvk8aeg	2	B	22	f	14	17	1	1	2	1	1	1	2	1	1	1	0	2	1	1	1
nuvk8aeg	2	B	23	f	15	11	1	0	2	0	1	0	1	0	1	1	1	1	1	1	0
nuvk8aeg	2	B	24	f	16	12	0	1	2	0	1	1	1	1	1	0	0	1	1	1	1
nuvk8aeg	2	B	25	f	17	16	1	1	2	1	1	0	1	1	1	1	1	2	1	1	1
nuvk8aeg	2	B	26	f	18	16	1	1	2	1	1	0	1	0	2	1	1	2	1	1	1
nuvk8aeg	2	B	27	f	19	11	0	1	1	0	1	0	1	0	1	1	1	1	1	1	1
nuvk8aeg	2	B	28	f	20	13	0	0	2	1	1	0	1	1	2	0	1	2	1	1	0
nuvk8aeg	2	B	29	f	21	9	0	0	2	0	1	0	1	1	1	1	0	1	0	1	0
nuvk8aeg	2	B	30	f	22	10	0	0	2	1	1	0	1	1	1	1	1	1	0	0	0
nuvk8aeg	2	B	31	f	23	14	1	0	2	1	1	0	0	2	1	1	1	1	1	1	1
nuvk8aeg	2	B	32	f	24	18	1	1	2	1	1	1	1	1	2	1	1	1	1	2	1
nuvk8aeg	2	B	33	f	25	13	1	1	2	1	1	0	1	1	1	0	1	1	1	1	0
nuvk8aeg	2	B	34	f	26	13	0	1	2	0	1	1	2	1	1	0	1	1	1	1	0
nuvk8aeg	2	B	35	f	27	10	1	0	2	1	1	0	0	1	1	0	0	1	1	0	1
nuvk8aeg	2	B	36	f	28	9	1	0	1	1	1	0	1	1	1	0	0	1	0	0	1
nuvk8aeg	2	B	37	f	29	8	0	0	2	0	0	0	1	1	1	0	0	2	1	0	0
nuvk8aeg	2	B	38	f	30	10	0	0	2	0	1	0	0	0	3	1	0	2	0	0	1
nuvk8aeg	2	B	39	f	31	13	0	1	2	0	1	0	1	1	1	1	0	1	1	1	2
nuvk8aeg	2	B	40	f	32	10	1	1	1	0	0	0	1	1	1	1	0	1	1	0	1
nuvk8aeg	2	B	41	f	33	9	0	0	1	1	1	1	0	1	1	1	1	1	0	0	0
nuvk8aeg	2	B	42	f	34	11	0	0	2	1	1	0	1	1	1	0	1	1	1	1	0
nuvk8aeg	2	B	43	f	35	13	1	1	2	1	1	0	1	1	1	1	1	0	1	1	0
nuvk8aeg	2	B	44	f	36	18	1	1	2	1	1	0	1	2	1	1	1	2	1	1	2
nuvk8aeg	2	B	45	f	37	8	1	0	1	1	1	0	1	1	1	0	0	1	0	0	0
nuvk8aeg	2	B	46	f	38	10	0	1	2	1	0	0	1	1	1	1	0	1	0	0	1
nuvk8aeg	2	B	47	f	39	12	1	0	2	0	1	0	1	1	1	1	1	1	1	0	1
nuvk8aeg	2	B	48	f	40	15	1	1	2	1	1	0	1	1	1	1	1	1	1	1	1
nuvk8aeg	2	B	49	f	41	10	1	0	1	1	1	0	1	1	1	1	0	1	0	0	1
nuvk8aeg	2	B	50	f	42	12	0	0	2	1	1	0	1	1	1	1	1	1	1	0	1
nuvk8aeg	2	B	51	f	43	15	1	1	2	1	1	0	1	1	1	1	1	1	1	1	1
nuvk8aeg	2	B	52	f	44	11	0	0	2	1	0	0	1	1	1	0	1	1	1	1	1
nuvk8aeg	2	B	53	f	45	17	1	1	2	1	1	1	2	1	1	1	1	1	1	1	1
nuvk8aeg	2	B	54	f	46	13	0	1	1	1	1	0	1	1	1	1	1	1	1	1	1
nuvk8aeg	2	B	55	f	47	17	1	1	1	1	1	1	2	2	1	1	1	1	1	1	1
nuvk8aeg	2	B	56	f	48	26	1	2	2	2	2	1	2	2	1	2	1	2	2	2	2
nuvk8aeg	2	B	57	f	49	21	1	1	2	1	2	1	1	1	1	1	2	2	2	1	2
nuvk8aeg	2	B	58	f	50	22	1	2	2	1	1	1	2	2	2	1	1	2	2	1	1
nuvk8aeg	2	B	59	f	51	19	1	1	2	1	1	1	2	1	1	1	2	1	2	1	1
nuvk8aeg	2	B	60	f	52	21	1	1	2	1	1	0	2	1	1	2	2	2	2	1	2
kdxf8rrl	2	B	1	t	1	11	0	1	1	1	0	0	0	1	2	1	0	2	1	0	1
kdxf8rrl	2	B	2	t	2	7	0	0	1	1	0	0	0	1	1	1	0	1	1	0	0
kdxf8rrl	2	B	3	t	3	9	1	0	1	0	1	0	0	1	1	1	0	2	0	0	1
kdxf8rrl	2	B	4	t	4	11	0	1	1	1	0	0	0	2	1	0	1	2	1	0	1
kdxf8rrl	2	B	5	t	5	10	1	1	0	1	1	0	0	1	1	0	1	2	0	0	1
kdxf8rrl	2	B	6	t	6	9	0	0	1	1	1	0	0	1	1	0	1	2	1	0	0
kdxf8rrl	2	B	7	t	7	9	0	0	1	1	1	0	0	1	1	0	1	2	1	0	0
kdxf8rrl	2	B	8	t	8	9	1	1	0	0	1	0	0	1	2	1	0	2	0	0	0
kdxf8rrl	2	B	9	f	1	8	0	1	1	1	0	0	0	2	1	0	0	2	0	0	0
kdxf8rrl	2	B	10	f	2	9	0	1	1	1	1	0	0	1	2	0	0	2	0	0	0
kdxf8rrl	2	B	11	f	3	10	0	1	1	1	1	0	1	0	1	1	0	2	0	0	1
kdxf8rrl	2	B	12	f	4	11	1	1	1	1	1	0	0	2	2	0	0	2	0	0	0
kdxf8rrl	2	B	13	f	5	10	0	1	1	1	1	0	0	1	1	0	1	2	1	0	0
kdxf8rrl	2	B	14	f	6	8	0	1	1	0	1	0	0	1	2	0	0	2	0	0	0
kdxf8rrl	2	B	15	f	7	11	0	1	1	1	1	0	0	1	2	0	1	2	1	0	0
kdxf8rrl	2	B	16	f	8	14	1	1	2	1	1	0	0	1	2	0	0	2	2	0	1
kdxf8rrl	2	B	17	f	9	5	0	0	0	1	0	0	1	1	1	0	0	1	0	0	0
kdxf8rrl	2	B	18	f	10	9	0	1	1	1	1	0	1	0	1	0	0	2	1	0	0
kdxf8rrl	2	B	19	f	11	8	1	1	1	1	0	0	0	1	1	0	0	2	0	0	0
[truncated: 2,141 more rows]
