# Supplementary material for: Measuring Mindfulness: A Psychophysiological Approach
Source: Front Hum Neurosci. 2018 Jun 28;12:249. doi: 10.3389/fnhum.2018.00249 (PMC6031749; doi:10.3389/fnhum.2018.00249)
Supplement: Supplementary file 3 [file Data_Sheet_1.ZIP › BostanovEtAlMinfulness_Suppl_data/BostanovEtAlMinfulness_Suppl_AMPdata.csv]

ClientID	t	g	t1	t2	t3	t4	t5	t6	t7	t8	f1	f2	f3	f4	f5	f6	f7	f8	f9	f10	f11	f12	f13	f14	f15	f16	f17	f18	f19	f20	f21	f22	f23	f24	f25	f26	f27	f28	f29	f30	f31	f32	f33	f34	f35	f36	f37	f38	f39
ukgr6ibi	1	A	0	NaN	NaN	0	0	0	0	NaN	0	0	0	0	0	0	0	0	0	0	0	0	0	0	0	0	0	0	0	0	0	0	0	0	0	0	0	0	0	0	0	0	0	0	0	0	0	0	0
lunu6vmb	1	A	0	0	0	0	0	0	0	0	0	0	0	0	0	0	0	0	0	0	0	0	0	0	0	0	0	0	0	0	0	0	0	0	0	0	0	0	0	0	0	0	0	0	0	0	0	0	0
lrmj6jew	1	A	0	0	0	0	0	0	0	0	NaN	NaN	0	0	0	0	0	0	0	0	0	0	0	0	0	0	0	0	0	0	0	0	0	0	0	0	0	0	0	0	0	0	0	0	0	0	0	0	0
gpod8wgm	1	A	0	0	0	0	0	0	0	0	0	0	0	0	0	0	0	0	0	0	0	0	0	0	0	0	0	0	0	0	0	0	0	0	0	0	0	0	0	0	0	0	0	0	0	0	0	0	0
ronr6tsn	1	A	0	0	0	0	0	0	0	0	0	0	0	0	0	0	0	0	0	0	0	0	0	0	0	0	0	0	0	0	0	0	0	0	0	0	0	0	0	0	0	0	0	0	0	0	0	0	0
iuhu6gyr	1	A	0	0	0	0	0	0	0	0	0	0	0	0	0	0	0	0	0	0	0	0	0	0	0	0	0	0	0	0	0	0	0	0	0	0	0	0	0	0	0	0	0	0	0	0	0	0	0
irjh8pxw	1	A	0	0	0	0	0	0	0	0	0	0	0	0	0	0	0	0	0	0	0	0	0	0	0	0	0	0	0	0	0	0	0	0	0	0	0	0	0	0	0	0	0	0	0	0	0	0	0
npod6ehm	1	A	0	0	0	0	0	0	0	0	0	0	0	0	0	0	0	0	0	0	0	0	0	0	0	0	0	0	0	0	0	0	0	0	0	0	0	0	0	0	0	0	0	0	0	0	0	0	0
uger6lhp	1	C	0	0	0	0	0	0	0	0	0	0	0	0	0	0	0	0	0	0	0	0	0	0	0	0	0	0	0	0	0	0	0	0	0	0	0	0	0	0	0	0	0	0	0	0	0	0	0
lkat5awd	1	C	0	0	0	0	0	0	0	0	0	0	0	0	0	0	0	0	0	0	0	0	0	0	0	0	0	0	0	0	0	0	0	0	0	0	0	0	0	0	0	0	0	0	0	0	0	0	0
fdvd4bzu	1	C	0	0	0	0	0	0	0	0	0	0	0	0	0	0	0	0	0	0	0	0	0	0	0	0	0	0	0	0	0	0	0	0	0	0	0	0	0	0	0	0	0	0	0	0	0	0	0
rhua5phi	1	C	0	0	0	0	0	0	0	0	0	0	0	0	0	0	0	0	0	0	0	0	0	0	0	0	0	0	0	0	0	0	0	0	0	0	0	0	0	0	0	0	0	0	0	0	0	0	0
kuyk4bcl	1	C	0	0	0	0	0	0	0	0	0	0	0	0	0	0	0	0	0	0	0	0	0	0	0	0	0	0	0	0	0	0	0	0	0	0	0	0	0	0	0	0	0	0	0	0	0	0	0
xvip2ttr	1	C	0	0	0	0	0	0	0	0	0	0	0	0	0	0	0	0	0	0	0	0	0	0	0	0	0	0	0	0	0	0	0	0	0	0	0	0	0	0	0	0	0	0	0	0	0	0	0
orer5lwy	1	C	0	0	0	0	0	0	0	0	0	0	0	0	0	0	0	0	0	0	0	0	0	0	0	0	0	0	0	0	0	0	0	0	0	0	0	0	0	0	0	0	0	0	0	0	0	0	0
edbu8yrd	1	C	0	0	0	0	0	0	0	0	0	0	0	0	0	0	0	0	0	0	0	0	0	0	0	0	0	0	0	0	0	0	0	0	0	0	0	0	0	0	0	0	0	0	0	0	0	0	0
uwxu5xig	1	G	0	0	0	0	0	0	0	0	0	0	0	0	0	0	0	0	NaN	0	0	0	0	0	0	0	0	NaN	0	NaN	NaN	NaN	NaN	NaN	NaN	NaN	NaN	NaN	NaN	NaN	NaN	NaN	NaN	NaN	NaN	NaN	NaN	NaN	NaN
auxp2tem	1	G	0	0	0	0	0	0	0	0	0	0	0	0	0	0	0	0	0	0	0	0	0	0	0	0	0	0	0	0	0	0	0	0	0	0	0	0	0	0	0	0	0	0	0	0	0	0	0
hpod5kla	1	G	0	0	0	0	0	0	0	0	0	0	0	0	0	0	0	0	0	0	0	0	0	0	0	0	0	0	0	0	0	0	0	0	0	0	0	0	0	0	0	0	0	0	0	0	0	0	0
nuxf5dmp	1	G	0	0	0	0	0	0	0	0	0	0	NaN	NaN	NaN	NaN	NaN	NaN	NaN	NaN	NaN	NaN	NaN	NaN	NaN	NaN	NaN	NaN	NaN	NaN	NaN	NaN	NaN	NaN	NaN	NaN	NaN	NaN	NaN	NaN	NaN	NaN	NaN	NaN	NaN	NaN	NaN	NaN	NaN
nsmu5nph	1	G	0	0	0	0	0	0	0	0	0	0	0	0	0	0	0	0	0	0	0	0	0	0	0	0	0	0	0	0	0	0	0	0	0	0	0	0	0	0	0	0	0	0	0	0	0	0	0
wuxv5xog	1	G	0	0	0	0	0	0	0	0	NaN	NaN	NaN	NaN	NaN	NaN	NaN	NaN	NaN	NaN	NaN	NaN	NaN	NaN	NaN	NaN	NaN	NaN	NaN	NaN	NaN	NaN	NaN	NaN	NaN	NaN	NaN	NaN	NaN	NaN	NaN	NaN	NaN	NaN	NaN	NaN	NaN	NaN	NaN
vper5lkp	1	G	0	0	0	0	0	0	0	0	0	0	0	NaN	NaN	NaN	NaN	NaN	NaN	NaN	NaN	NaN	NaN	NaN	NaN	NaN	NaN	NaN	NaN	NaN	NaN	NaN	NaN	NaN	NaN	NaN	NaN	NaN	NaN	NaN	NaN	NaN	NaN	NaN	NaN	NaN	NaN	NaN	NaN
orit5aym	1	G	0	0	0	NaN	NaN	0	0	0	0	0	0	0	0	NaN	NaN	NaN	NaN	NaN	NaN	NaN	NaN	NaN	NaN	NaN	NaN	NaN	NaN	NaN	NaN	NaN	NaN	NaN	NaN	NaN	NaN	NaN	NaN	NaN	NaN	NaN	NaN	NaN	NaN	NaN	NaN	NaN	NaN
uwiu8bon	2	B	60	20	60	40	60	60	60	60	30	30	30	6	60	60	30	30	30	30	30	30	6	6	30	6	20	20	20	30	20	4	5	20	40	5	5	5	5	10	40	10	40	5	20	20	5	5	20
uwxf6wfj	2	B	60	20	30	20	4	20	20	20	30	30	40	40	20	20	20	20	40	20	4	20	20	20	20	20	20	20	20	20	20	1	1	5	4	5	40	20	4	20	20	20	1	1	NaN	1	20	4	20
lkkd6wwp	2	B	60	30	60	30	30	30	30	30	20	20	6	6	6	20	20	20	6	6	4	6	1	1	6	4	4	4	5	1	5	4	5	5	5	5	5	1	1	1	1	1	1	1	1	1	1	1	1
fdlp6ihd	2	B	60	60	60	60	60	40	40	40	4	5	30	20	20	30	20	40	20	20	20	20	20	40	40	40	40	4	40	40	20	4	4	20	20	20	40	20	20	20	20	4	4	20	4	4	5	20	20
jkld8jrm	2	B	60	60	30	30	40	20	20	30	20	20	20	4	20	20	20	20	20	20	20	20	20	20	20	20	20	20	20	20	20	20	20	20	20	20	20	20	20	20	20	20	20	20	20	20	20	20	20
ytxv6ipg	2	B	40	60	40	20	20	30	20	20	20	20	5	5	5	5	5	5	5	5	5	5	20	5	5	5	5	10	5	5	5	5	5	10	5	5	5	5	10	5	5	5	5	5	5	5	10	5	5
iuau8mnw	2	B	60	60	60	60	60	60	60	30	30	20	20	20	20	5	1	30	1	1	1	5	5	1	1	1	1	1	5	5	5	5	20	20	5	1	5	5	5	5	20	20	20	5	5	1	5	5	20
auxv6azb	2	B	60	60	30	40	60	60	60	60	30	20	40	30	30	30	30	30	30	30	30	30	6	6	30	30	30	6	20	30	6	30	10	10	10	10	20	10	10	10	10	40	40	40	40	10	10	60	40
nuvk8aeg	2	B	60	60	60	60	60	60	60	40	40	40	20	20	20	20	5	5	5	5	5	5	5	5	5	5	5	5	5	5	5	5	5	5	5	5	5	5	5	5	5	5	5	5	5	5	5	5	5
kdxf8rrl	2	B	60	60	60	60	60	60	60	30	30	40	20	20	20	20	10	10	30	30	20	20	10	20	20	10	20	40	30	10	10	10	40	20	30	30	30	30	30	30	30	30	30	30	20	40	40	40	40
xpad6okp	2	B	60	60	60	60	60	60	60	60	60	30	30	60	30	40	40	60	30	40	40	20	60	20	60	60	60	40	30	60	40	20	20	4	20	20	60	60	60	30	20	20	20	20	40	1	1	1	1
tkyd6dsg	2	B	30	60	40	60	40	60	60	40	40	60	40	40	40	60	10	60	40	40	60	40	60	60	60	60	60	40	40	10	10	10	10	10	5	40	60	60	10	10	1	1	1	5	1	1	1	5	10
uhjd2sed	2	D	30	60	4	4	5	20	20	20	20	20	20	1	4	4	20	20	20	30	4	1	4	20	20	4	4	5	1	5	6	4	20	20	6	20	4	4	4	4	1	4	4	NaN	1	6	30	6	1
uhat8lkg	2	D	6	1	1	1	1	1	1	1	1	1	1	NaN	NaN	1	1	40	40	4	5	5	5	10	10	5	5	5	1	5	1	1	1	4	1	5	5	1	1	1	1	1	1	1	5	10	40	5	1
lpxf4bzn	2	D	30	60	20	40	20	30	30	20	5	20	20	5	20	20	20	5	5	20	20	5	10	20	40	40	20	10	10	40	10	20	40	20	10	5	20	20	10	10	10	10	10	40	20	5	40	10	40
fiah4ndi	2	D	60	60	60	60	60	30	30	30	30	20	30	30	30	20	20	30	30	30	30	30	30	30	6	6	6	6	30	30	30	30	30	30	30	4	4	30	30	30	30	30	60	30	6	4	20	30	20
road6wfm	2	D	20	60	60	60	60	60	60	40	20	40	20	20	20	20	20	5	5	5	20	5	10	20	20	20	20	20	5	5	5	NaN	4	NaN	4	20	20	20	NaN	NaN	NaN	NaN	NaN	NaN	NaN	NaN	NaN	NaN	NaN
phfk6wdj	2	D	6	20	20	30	40	20	30	20	20	NaN	10	5	5	20	20	5	4	5	NaN	20	10	NaN	4	NaN	NaN	NaN	5	20	NaN	NaN	NaN	4	4	4	NaN	NaN	NaN	NaN	NaN	NaN	NaN	NaN	NaN	NaN	NaN	NaN	NaN
phnd5fdf	2	D	30	60	20	20	20	4	5	4	1	NaN	20	6	4	4	4	6	4	1	4	1	1	1	1	1	4	1	4	20	20	20	6	4	4	1	4	1	1	4	1	1	1	4	4	1	4	1	1
brrw5xda	2	D	30	60	30	20	10	10	1	1	4	1	1	1	1	1	1	1	1	1	1	1	1	1	1	1	1	1	1	1	1	1	1	1	1	1	1	1	1	1	1	1	1	1	1	1	1	1	1
ndxf6dvi	2	D	20	30	30	30	60	30	60	30	60	60	30	30	60	30	60	30	30	20	40	40	30	40	30	40	40	40	20	30	30	30	20	30	40	30	40	10	40	10	30	40	40	40	40	10	40	40	40
kdir4wwb	2	D	30	20	20	20	20	5	20	20	5	5	5	5	5	5	5	5	4	4	5	5	1	1	1	1	1	1	1	1	1	1	1	1	1	1	1	1	1	1	1	1	1	1	1	1	1	1	1
ktlk4hll	2	D	60	60	60	60	60	60	60	60	30	30	40	10	10	10	20	20	40	40	10	5	20	10	10	40	40	10	10	10	10	40	40	40	40	40	10	40	10	10	10	10	40	10	10	10	10	5	10
xulu4idp	2	D	10	10	60	20	20	20	40	20	10	10	5	10	5	5	5	5	5	10	5	5	5	5	5	1	1	1	1	1	NaN	1	4	20	5	20	20	5	5	20	5	20	5	20	20	5	5	5	1
ndjp3tmw	2	E	10	60	6	60	6	30	6	1	1	NaN	1	1	1	1	1	1	1	1	1	1	1	1	1	1	1	1	1	1	NaN	1	1	1	1	1	1	NaN	5	4	1	1	4	4	40	20	1	1	20
uwat4xjj	2	E	30	60	60	30	30	30	30	20	20	30	5	20	5	1	1	1	1	1	1	5	5	5	5	1	1	5	5	1	1	1	5	1	1	1	1	1	1	1	1	5	1	1	1	1	1	1	5
lrsd5ztl	2	E	60	10	6	20	5	10	20	20	5	20	40	20	10	10	40	5	40	1	20	1	10	40	20	1	1	10	5	10	10	5	40	40	5	20	40	20	20	20	40	1	20	20	1	1	20	10	20
lrdx5iiy	2	E	60	60	60	60	60	60	60	60	10	1	1	1	1	1	1	1	NaN	1	1	1	1	NaN	NaN	1	1	1	1	NaN	1	1	1	1	NaN	NaN	NaN	NaN	NaN	NaN	NaN	NaN	NaN	NaN	NaN	NaN	NaN	NaN	NaN
lklu4jal	2	E	60	30	30	60	30	40	20	1	4	20	20	20	20	20	1	1	1	20	20	20	4	1	1	20	20	20	20	4	20	20	20	4	20	20	20	20	4	20	20	20	1	4	20	20	4	20	20
road4jyg	2	E	60	60	60	30	60	60	30	40	40	20	20	40	20	20	5	20	20	20	20	20	20	5	20	1	1	20	5	5	5	10	20	20	40	40	20	20	20	20	10	1	4	20	20	20	10	20	10
jufi5igb	2	E	60	60	40	40	40	60	60	60	60	60	60	60	30	30	60	60	60	60	60	60	60	20	6	1	1	30	30	30	30	6	6	1	1	1	6	1	1	4	1	1	1	1	1	1	1	1	1
irhd4uip	2	E	30	30	30	5	5	20	20	1	4	1	4	1	1	1	1	1	1	1	1	1	1	1	1	1	1	1	1	1	1	1	1	1	1	1	1	1	1	1	1	4	1	1	1	5	1	10	1
bruk4khl	2	E	40	60	30	60	60	60	40	40	20	20	40	20	20	10	40	5	5	5	10	10	40	10	20	5	5	5	5	10	10	10	40	5	10	5	5	5	10	5	5	1	5	5	20	5	5	1	10
nupo2syr	2	E	30	60	20	60	60	60	30	6	4	6	6	6	1	1	1	6	4	1	1	1	1	1	1	1	4	1	1	1	1	1	1	1	1	1	1	1	1	1	1	1	1	1	1	1	1	6	6
kuat2czi	2	E	30	60	60	40	40	40	40	10	40	10	10	10	10	10	10	10	10	10	10	10	10	10	10	10	10	10	5	5	5	1	1	1	1	1	1	1	1	1	1	1	1	1	1	1	1	1	1
gpfk5bgr	2	F	6	30	30	6	30	6	6	6	1	1	1	1	1	20	1	1	1	1	1	1	1	1	1	1	4	4	1	1	1	1	1	1	1	1	1	1	1	1	NaN	1	1	1	1	1	1	1	1
yuet4mbh	2	F	60	60	30	30	30	60	30	30	4	4	4	4	20	1	1	4	4	4	4	4	6	4	4	4	6	4	6	6	6	6	6	6	4	4	6	6	4	4	4	6	6	20	4	6	6	6	6
irlk2mdn	2	F	NaN	60	60	60	60	60	60	10	20	40	10	40	40	40	40	40	40	40	40	20	40	10	20	5	40	20	1	5	5	1	20	20	1	5	1	1	4	60	40	40	60	40	60	40	40	10	60
pwlr4ptg	2	F	60	60	30	20	20	60	60	30	6	1	6	20	20	1	1	1	1	1	1	1	1	1	30	60	60	30	6	6	6	4	6	20	30	30	20	6	4	4	1	6	6	6	6	1	1	1	6
bdxf2hej	2	F	60	60	60	60	60	60	60	40	40	40	40	40	20	40	20	40	40	40	40	20	20	20	20	5	20	10	10	10	10	5	5	5	5	5	10	10	NaN	5	10	5	5	10	10	10	10	5	5
nufi3btj	2	F	60	60	60	60	60	60	60	60	60	60	30	40	60	40	60	60	60	60	60	60	20	40	30	60	40	40	30	6	20	20	6	1	1	4	6	20	40	40	40	4	4	6	20	4	20	20	20
xpxv4wxi	2	F	NaN	40	60	40	30	30	30	40	5	20	5	30	40	40	1	5	1	5	4	6	4	4	5	5	1	20	5	5	1	1	20	1	5	1	1	1	10	5	20	5	4	1	1	1	1	5	4
tgkr2xpi	2	F	30	20	20	30	40	30	40	5	5	20	20	20	20	40	40	20	20	20	4	5	5	5	20	10	5	1	5	5	5	5	1	5	5	1	5	5	5	5	5	5	5	5	1	5	1	1	5
tvxf4nan	2	F	60	60	60	60	40	30	40	40	40	40	40	40	40	40	40	40	40	40	40	40	4	5	5	20	40	20	20	20	40	40	5	10	10	10	40	40	10	10	10	40	40	10	40	10	40	40	10
ordk4pvw	2	F	60	30	40	30	30	60	30	40	5	4	1	1	4	4	4	1	1	1	1	1	1	1	1	1	1	1	1	1	1	1	1	1	1	1	1	1	1	1	1	1	1	1	1	1	1	1	1
[truncated: 13 more columns]
