# Supplementary material for: Measuring Mindfulness: A Psychophysiological Approach
Source: Front Hum Neurosci. 2018 Jun 28;12:249. doi: 10.3389/fnhum.2018.00249 (PMC6031749; doi:10.3389/fnhum.2018.00249)
Supplement: Supplementary file 3 [file Data_Sheet_1.ZIP › BostanovEtAlMinfulness_Suppl_data/BostanovEtAlMinfulness_Suppl_dERPi.dDS.AMP.csv]

No	ClientID	Therapy	dERPi	dDS	DSt	DSf	AMPt	AMPf
1	ukgr6ibi	1	1.5580	-4.835	20.200	15.365	0.000	0.000
2	lunu6vmb	1	0.5624	2.327	7.500	9.827	0.000	0.000
3	lrmj6jew	1	0.6801	-1.725	25.625	23.900	0.000	0.000
4	gpod8wgm	1	0.1997	-2.019	15.000	12.981	0.000	0.000
5	ronr6tsn	1	0.5876	0.913	9.625	10.538	0.000	0.000
6	iuhu6gyr	1	0.8483	-10.019	14.250	4.231	0.000	0.000
7	irjh8pxw	1	1.1077	-1.702	4.125	2.423	0.000	0.000
8	npod6ehm	1	0.6747	-4.163	8.625	4.462	0.000	0.000
9	uger6lhp	1	0.5098	-2.135	10.750	8.615	0.000	0.000
10	lkat5awd	1	0.7466	1.577	5.750	7.327	0.000	0.000
11	fdvd4bzu	1	1.5514	-6.442	11.000	4.558	0.000	0.000
12	rhua5phi	1	0.4984	-3.519	17.500	13.981	0.000	0.000
13	kuyk4bcl	1	0.4736	1.115	19.000	20.115	0.000	0.000
14	xvip2ttr	1	-0.7485	0.154	9.250	9.404	0.000	0.000
15	orer5lwy	1	0.4795	-6.548	12.125	5.577	0.000	0.000
16	edbu8yrd	1	0.5883	5.846	16.250	22.096	0.000	0.000
17	uwxu5xig	1	0.7880	NaN	NaN	NaN	NaN	NaN
18	auxp2tem	1	0.2568	1.019	5.750	6.769	0.000	0.000
19	hpod5kla	1	1.1610	-3.750	11.750	8.000	0.000	0.000
20	nuxf5dmp	1	0.3550	NaN	NaN	NaN	NaN	NaN
21	nsmu5nph	1	1.2135	-2.740	20.875	18.135	0.000	0.000
22	wuxv5xog	1	0.8604	NaN	NaN	NaN	NaN	NaN
23	vper5lkp	1	0.1454	NaN	NaN	NaN	NaN	NaN
24	orit5aym	1	1.0871	NaN	NaN	NaN	NaN	NaN
25	uwiu8bon	2	0.2318	-2.279	11.375	9.096	52.500	19.577
26	uwxf6wfj	2	-0.3890	5.716	1.500	7.216	24.250	16.451
27	lkkd6wwp	2	0.0785	-0.048	4.125	4.077	37.500	5.173
28	fdlp6ihd	2	0.1349	-1.231	11.500	10.269	52.500	16.058
29	jkld8jrm	2	0.8347	6.202	17.875	24.077	36.250	19.692
30	ytxv6ipg	2	1.5218	-7.500	11.250	3.750	31.250	6.250
31	iuau8mnw	2	0.1396	-1.269	7.500	6.231	56.250	11.750
32	auxv6azb	2	1.1325	-1.419	9.125	7.706	53.750	24.588
33	nuvk8aeg	2	0.4131	-1.913	15.875	13.962	57.500	7.500
34	kdxf8rrl	2	1.3355	-0.163	9.375	9.212	56.250	28.269
35	xpad6okp	2	0.3406	-3.644	11.375	7.731	60.000	29.019
36	tkyd6dsg	2	0.1998	-2.529	12.375	9.846	48.750	24.173
37	uhjd2sed	2	0.6925	-2.980	9.500	6.520	20.375	8.740
38	uhat8lkg	2	0.7980	-4.320	20.500	16.180	1.625	6.140
39	lpxf4bzn	2	-0.1407	1.510	8.875	10.385	31.250	19.231
40	fiah4ndi	2	0.3780	-0.596	8.250	7.654	48.750	24.308
41	road6wfm	2	0.7448	NaN	NaN	NaN	NaN	NaN
42	phfk6wdj	2	0.3284	NaN	NaN	NaN	NaN	NaN
43	phnd5fdf	2	0.4532	-0.042	0.375	0.333	20.375	3.608
44	brrw5xda	2	0.6573	0.375	2.625	3.000	20.250	1.058
45	ndxf6dvi	2	1.1115	-8.788	18.000	9.212	36.250	34.038
46	kdir4wwb	2	-0.2614	1.635	14.000	15.635	19.375	1.885
47	ktlk4hll	2	1.0685	-9.452	17.125	7.673	60.000	18.846
48	xulu4idp	2	0.4394	-1.377	13.750	12.373	25.000	6.255
49	ndjp3tmw	2	NaN	-0.571	14.000	13.429	22.375	4.857
50	uwat4xjj	2	0.7554	1.163	0.125	1.288	36.250	3.288
51	lrsd5ztl	2	0.3831	1.067	5.875	6.942	18.875	16.538
52	lrdx5iiy	2	1.6482	NaN	NaN	NaN	NaN	NaN
53	lklu4jal	2	-0.2124	4.019	12.500	16.519	33.875	14.115
54	road4jyg	2	-0.4545	1.308	13.000	14.308	50.000	16.846
55	jufi5igb	2	0.4339	-1.567	18.375	16.808	52.500	17.731
56	irhd4uip	2	0.1723	-4.048	15.125	11.077	17.625	1.423
57	bruk4khl	2	1.2233	-3.125	6.125	3.000	48.750	11.442
58	nupo2syr	2	-0.5339	-0.346	12.250	11.904	40.750	1.846
59	kuat2czi	2	-1.2266	24.135	12.000	36.135	40.000	4.923
60	gpfk5bgr	2	0.6116	1.064	7.250	8.314	15.000	1.490
61	yuet4mbh	2	-0.1833	1.500	9.750	11.250	41.250	5.615
62	irlk2mdn	2	1.0107	-2.555	16.286	13.731	52.857	29.058
63	pwlr4ptg	2	1.2293	-4.058	17.750	13.692	42.500	11.962
64	bdxf2hej	2	-0.3216	-1.311	8.625	7.314	57.500	15.392
65	nufi3btj	2	0.5244	0.471	15.875	16.346	60.000	29.462
66	xpxv4wxi	2	0.6098	1.387	13.286	14.673	38.571	6.673
67	tgkr2xpi	2	0.2732	4.394	16.875	21.269	26.875	7.962
68	tvxf4nan	2	0.1967	2.923	7.750	10.673	48.750	27.385
69	ordk4pvw	2	-0.7079	3.962	15.000	18.962	40.000	1.308
