# Supplementary material for: Measuring Mindfulness: A Psychophysiological Approach
Source: Front Hum Neurosci. 2018 Jun 28;12:249. doi: 10.3389/fnhum.2018.00249 (PMC6031749; doi:10.3389/fnhum.2018.00249)
Supplement: Supplementary file 3 [file Data_Sheet_1.ZIP › BostanovEtAlMinfulness_Suppl_data/BostanovEtAlMinfulness_Suppl_qData.csv]

ClientID	t	g	sex	age	edu	eh1	ef1	ep1	ep2	ea2	rsy1	rse1	rdi1	ma1	rsy3	rse3	rdi3	ma3	cr1	cr2	cr3	bdi1	bdi2	bdi3	p11	n11	p12	n12	p13	n13	p21	n21	p22	n22	p23	n23	p31	n31	p32	n32	p33	n33	b1	bm1	b2	bm2	b3	bm3	tc13
ukgr6ibi	1	A	f	56	GY	16	3	13	25	1	11	14	13	45	11	12	15	42	NaN	NaN	35	10	17	17	30	14	19	13	26	12	27	16	17	11	25	10	23	12	15	10	17	10	50	39	50	37	47	37	12
lunu6vmb	1	A	f	45	UN	14	3	16	37	0	25	14	11	51	20	11	19	58	NaN	NaN	77	5	2	13	30	13	13	16	29	10	23	11	13	14	13	11	18	12	11	11	17	10	48	38	49	48	50	36	9
lrmj6jew	1	A	f	58	GY	14	5	10	36	0	19	17	21	46	16	14	18	49	NaN	NaN	67	16	18	15	20	20	10	20	14	22	16	18	14	22	17	21	17	17	16	13	18	14	47	47	47	16	50	50	11
gpod8wgm	1	A	m	51	UN	18	3	11	26	1	25	18	18	66	15	9	14	58	NaN	NaN	55	13	22	9	23	11	22	11	25	10	20	15	16	16	17	11	33	12	16	11	16	10	48	32	49	25	44	33	22
ronr6tsn	1	A	f	43	UN	14	4	8	40	0	21	23	20	48	18	18	18	52	NaN	NaN	118	1	3	10	28	12	17	22	26	10	20	11	16	12	15	11	18	11	13	14	16	11	49	28	37	37	25	27	13
iuhu6gyr	1	A	f	61	UN	19	3	18	38	1	15	15	10	85	16	8	17	78	NaN	NaN	32	1	10	0	38	10	24	10	22	10	22	11	16	12	12	10	45	10	45	10	27	10	48	41	50	38	49	28	10
irjh8pxw	1	A	m	56	UN	19	3	16	43	0	18	15	20	60	9	9	26	65	NaN	NaN	66	0	0	NaN	36	13	15	19	22	13	36	11	25	11	26	10	NaN	NaN	NaN	NaN	NaN	NaN	45	43	40	47	NaN	NaN	13
npod6ehm	1	A	f	41	GY	17	5	16	41	0	24	20	18	48	14	11	24	66	NaN	NaN	62	11	1	4	33	15	18	17	25	10	35	13	17	22	34	11	35	12	22	18	33	10	44	26	49	34	49	28	19
uger6lhp	1	C	f	62	GY	NaN	NaN	NaN	34	0	12	11	18	79	NaN	NaN	NaN	NaN	NaN	NaN	NaN	11	11	5	30	12	24	19	22	14	30	14	24	16	23	11	29	13	18	17	24	12	43	33	41	41	15	46	8
lkat5awd	1	C	f	29	UN	17	3	17	41	0	21	23	14	66	10	16	14	62	69	50	52	2	7	4	29	14	12	13	11	10	12	12	10	10	10	10	16	10	10	10	10	10	50	20	49	19	49	16	3
fdvd4bzu	1	C	f	55	MR	16	5	17	40	0	23	18	15	52	12	12	23	74	66	69	49	17	6	0	27	15	20	19	21	15	33	14	17	18	20	16	40	10	20	12	25	10	50	11	50	28	50	44	8
rhua5phi	1	C	f	31	GY	12	3	13	39	0	21	19	11	64	18	10	19	71	69	68	59	16	12	1	18	11	17	12	18	10	20	10	14	11	19	10	25	11	17	12	25	10	48	43	50	50	50	50	12
kuyk4bcl	1	C	f	54	MR	12	5	13	36	1	21	15	17	46	20	16	17	45	96	51	81	35	5	21	24	19	20	17	18	16	28	12	12	24	28	12	18	11	13	14	12	13	49	24	49	28	50	21	6
xvip2ttr	1	C	m	44	UN	16	6	15	35	0	25	17	13	67	19	14	11	65	67	51	56	0	1	NaN	25	11	16	16	21	11	31	11	17	18	26	11	NaN	NaN	NaN	NaN	NaN	NaN	22	29	49	38	NaN	NaN	3
orer5lwy	1	C	f	38	UN	15	3	13	43	0	22	12	12	53	11	8	21	82	66	57	44	5	1	6	29	11	16	12	29	10	30	10	30	12	37	10	39	14	18	11	30	10	49	29	43	31	47	24	13
edbu8yrd	1	C	m	57	UN	13	6	12	38	0	17	12	13	54	16	12	14	50	62	61	86	15	13	18	24	18	17	13	33	12	26	12	19	11	20	11	22	15	25	11	22	10	50	32	49	42	49	32	9
uwxu5xig	1	G	f	22	GY	19	3	14	18	3	23	10	14	71	NaN	NaN	NaN	NaN	84	85	NaN	1	2	NaN	29	11	24	12	16	11	30	12	20	10	29	10	NaN	NaN	NaN	NaN	NaN	NaN	50	45	49	47	NaN	NaN	10
auxp2tem	1	G	m	45	UN	16	3	13	40	0	16	16	16	63	16	15	19	49	59	51	68	6	1	NaN	31	10	14	12	13	10	37	10	21	11	20	13	NaN	NaN	NaN	NaN	NaN	NaN	49	50	46	46	NaN	NaN	8
hpod5kla	1	G	f	23	UN	16	5	13	28	1	27	22	14	59	15	18	17	69	65	53	67	4	8	NaN	29	12	17	20	13	13	27	10	17	15	19	14	NaN	NaN	NaN	NaN	NaN	NaN	48	26	49	36	NaN	NaN	10
nuxf5dmp	1	G	f	26	UN	15	8	14	37	0	18	23	13	47	NaN	NaN	NaN	NaN	81	77	NaN	5	4	NaN	33	12	18	21	33	10	33	11	16	31	34	12	NaN	NaN	NaN	NaN	NaN	NaN	50	36	49	36	NaN	NaN	10
nsmu5nph	1	G	f	28	UN	8	3	8	35	4	28	21	16	65	19	12	20	78	109	78	64	11	14	NaN	33	12	15	14	16	12	38	10	10	14	11	17	NaN	NaN	NaN	NaN	NaN	NaN	48	33	50	38	NaN	NaN	5
wuxv5xog	1	G	f	22	UN	15	7	14	26	4	19	22	16	56	NaN	NaN	NaN	NaN	97	99	NaN	11	16	NaN	30	11	15	11	11	13	20	10	13	10	15	11	NaN	NaN	NaN	NaN	NaN	NaN	48	16	30	8	NaN	NaN	12
vper5lkp	1	G	f	39	MR	16	3	13	42	4	16	12	19	54	NaN	NaN	NaN	NaN	61	58	NaN	3	0	NaN	27	10	11	13	22	10	29	10	18	17	NaN	NaN	NaN	NaN	NaN	NaN	NaN	NaN	43	44	45	48	NaN	NaN	14
orit5aym	1	G	f	30	UN	13	4	14	25	4	27	17	15	51	NaN	NaN	NaN	NaN	58	NaN	NaN	4	3	NaN	26	15	20	17	17	10	21	10	14	12	13	11	NaN	NaN	NaN	NaN	NaN	NaN	48	27	45	37	NaN	NaN	0
uwiu8bon	2	B	m	29	UN	16	4	16	33	4	21	22	13	60	17	14	18	57	NaN	NaN	88	9	9	2	28	10	19	13	21	12	28	15	20	14	22	12	21	11	16	14	15	12	50	32	49	30	48	26	8
uwxf6wfj	2	B	f	51	MR	19	5	19	45	0	14	12	10	66	8	8	12	79	NaN	NaN	68	0	0	0	43	12	35	10	20	15	47	10	37	10	50	10	37	10	40	10	44	10	48	41	50	49	48	50	9
lkkd6wwp	2	B	f	51	MR	20	4	20	42	3	19	11	13	74	15	11	20	71	NaN	NaN	35	7	2	8	39	11	46	10	41	10	36	12	24	10	19	10	28	13	22	10	18	10	46	49	36	23	32	44	6
fdlp6ihd	2	B	f	31	UN	17	4	18	40	4	21	16	16	42	16	18	11	60	NaN	NaN	71	4	4	7	22	19	14	16	22	29	18	16	10	18	15	12	30	18	14	12	17	10	50	16	48	26	50	25	6
jkld8jrm	2	B	m	59	UN	17	6	16	33	3	20	14	14	67	19	13	16	61	NaN	NaN	73	13	22	15	33	13	35	11	39	12	23	26	24	20	29	14	27	13	24	13	28	12	50	48	50	42	50	46	21
ytxv6ipg	2	B	f	56	UN	17	4	18	42	2	17	8	11	51	14	8	23	79	NaN	NaN	71	7	0	0	28	16	21	16	28	12	34	10	23	11	35	10	36	10	22	15	30	10	33	47	32	35	26	43	13
iuau8mnw	2	B	m	48	UN	18	3	16	45	0	16	15	19	57	16	12	17	62	NaN	NaN	51	3	6	3	33	12	21	17	31	10	28	10	18	13	22	11	24	11	14	13	19	10	49	33	50	47	50	43	16
auxv6azb	2	B	f	53	UN	16	3	17	41	0	19	12	16	62	14	11	18	71	NaN	NaN	53	3	3	NaN	25	10	20	11	14	11	19	10	15	11	27	10	NaN	NaN	NaN	NaN	NaN	NaN	3	28	34	36	NaN	NaN	5
nuvk8aeg	2	B	m	28	UN	14	5	15	36	1	25	18	19	53	21	17	18	50	NaN	NaN	86	12	10	11	30	15	21	18	31	17	28	17	24	21	22	18	30	26	26	25	28	22	50	26	48	35	48	23	14
kdxf8rrl	2	B	m	59	UN	18	5	17	44	0	18	13	17	61	19	13	18	68	NaN	NaN	62	8	12	18	31	11	16	13	29	11	27	12	18	20	29	10	28	11	20	16	30	10	50	32	49	40	50	39	8
xpad6okp	2	B	f	43	UN	15	4	16	44	0	19	19	16	48	25	19	18	56	NaN	NaN	68	4	1	1	30	15	17	15	21	11	27	13	16	14	24	10	18	11	13	13	18	12	49	38	48	44	49	49	14
tkyd6dsg	2	B	f	49	GY	15	3	14	45	2	24	20	16	26	17	15	21	57	NaN	NaN	86	12	4	4	22	29	20	27	16	16	28	11	14	10	22	10	27	14	20	12	14	10	50	38	48	40	47	30	7
uhjd2sed	2	D	m	39	UN	15	4	14	43	0	18	12	11	63	10	10	13	78	41	33	31	5	5	3	33	10	16	15	18	10	27	10	13	11	33	10	30	10	18	13	21	10	49	34	49	38	42	31	8
uhat8lkg	2	D	m	38	UN	20	3	17	42	2	29	13	13	66	27	17	14	64	76	87	104	1	11	13	23	11	11	23	23	12	17	13	11	19	22	11	15	11	12	12	14	13	50	32	48	28	50	37	3
lpxf4bzn	2	D	f	55	MR	16	4	15	44	1	19	16	19	60	13	12	21	66	53	42	60	0	0	7	42	12	21	15	26	11	32	12	21	10	28	10	30	14	20	13	24	10	49	34	50	36	49	41	14
fiah4ndi	2	D	f	52	MR	18	3	15	45	0	13	12	12	80	15	12	21	76	69	52	62	0	19	0	41	11	16	29	27	11	38	15	15	32	35	10	44	14	11	39	39	10	50	42	50	40	50	40	15
road6wfm	2	D	f	26	UN	18	3	17	41	0	23	22	15	54	10	8	22	64	101	80	48	5	2	1	32	13	20	16	33	10	42	15	24	16	29	11	44	13	31	10	26	10	49	31	49	26	50	25	20
phfk6wdj	2	D	f	51	UN	17	5	13	33	0	21	21	14	62	17	20	16	63	78	60	66	7	11	11	26	10	17	12	18	11	22	11	15	13	14	13	22	13	12	22	17	20	50	22	47	21	48	23	11
phnd5fdf	2	D	f	37	GY	19	4	20	41	0	22	18	9	79	12	11	22	81	54	50	35	0	0	0	40	11	28	16	25	10	38	10	23	11	29	10	39	11	25	14	28	10	50	19	48	40	50	28	13
brrw5xda	2	D	f	21	UN	18	3	20	28	0	23	16	13	45	18	15	22	72	58	42	44	0	1	1	36	11	23	20	25	12	37	11	22	19	20	13	39	13	34	19	30	13	50	43	49	36	50	35	16
ndxf6dvi	2	D	f	50	UN	13	6	13	35	4	20	17	11	60	27	19	13	43	45	54	50	18	28	9	20	11	13	28	20	13	18	16	18	26	23	13	27	11	15	23	32	12	43	26	50	36	49	33	7
kdir4wwb	2	D	f	51	GY	16	6	10	40	3	24	15	12	54	24	11	16	59	75	41	65	3	20	20	21	12	14	23	12	15	18	14	14	12	15	12	20	11	14	18	14	10	50	47	31	45	39	39	3
ktlk4hll	2	D	f	54	UN	15	5	13	36	0	14	19	17	45	13	17	19	44	69	76	66	5	3	19	26	22	11	20	26	10	28	14	10	20	22	18	23	19	10	20	10	10	50	30	50	38	50	41	6
xulu4idp	2	D	f	57	MR	13	5	15	38	0	15	11	21	63	15	11	18	64	56	45	31	1	8	4	25	12	19	22	20	10	21	16	19	13	21	12	24	15	16	21	12	15	48	17	50	34	50	9	2
ndjp3tmw	2	E	m	20	MR	14	6	14	NaN	NaN	17	22	20	57	NaN	NaN	NaN	NaN	64	80	NaN	15	NaN	NaN	24	21	18	20	18	18	NaN	NaN	NaN	NaN	NaN	NaN	NaN	NaN	NaN	NaN	NaN	NaN	49	20	NaN	NaN	NaN	NaN	5
uwat4xjj	2	E	f	46	MR	19	4	17	44	0	24	14	17	66	16	8	24	63	54	NaN	60	0	0	0	32	10	13	13	17	17	37	11	12	16	17	13	45	12	21	16	25	12	42	19	46	33	46	28	19
lrsd5ztl	2	E	f	23	UN	15	3	12	33	2	32	25	12	44	20	17	14	49	63	75	46	1	10	5	33	12	18	21	22	11	21	15	13	17	17	12	35	16	20	19	25	20	48	45	50	40	48	39	6
lrdx5iiy	2	E	f	32	UN	13	6	14	34	0	16	17	18	70	NaN	NaN	NaN	NaN	75	84	NaN	3	13	NaN	27	15	20	17	21	16	29	19	21	20	27	14	NaN	NaN	NaN	NaN	NaN	NaN	50	17	50	33	NaN	NaN	11
lklu4jal	2	E	f	59	UN	16	7	15	32	1	27	19	18	62	19	14	22	56	94	63	72	5	7	15	38	12	28	11	36	13	35	14	25	14	34	11	32	20	19	16	36	12	50	17	50	38	49	44	14
road4jyg	2	E	f	59	UN	17	6	14	40	2	23	15	12	62	19	12	14	61	73	61	66	1	0	10	27	11	14	16	21	10	33	11	16	34	17	16	24	13	12	17	14	12	50	34	50	36	50	34	10
jufi5igb	2	E	f	33	UN	15	3	14	42	0	25	23	15	57	24	20	16	38	66	57	71	4	12	14	29	18	18	37	34	14	20	24	16	24	24	14	21	15	13	22	22	12	50	39	50	36	50	33	20
irhd4uip	2	E	f	64	UN	14	4	15	43	1	10	14	16	45	12	18	15	35	72	66	78	10	7	5	31	24	17	12	14	36	29	15	19	20	34	13	21	12	13	12	15	12	45	28	46	32	15	39	14
bruk4khl	2	E	f	47	UN	18	3	15	43	1	21	19	20	47	13	18	20	67	74	65	48	7	2	3	40	15	17	40	39	15	46	16	13	41	43	13	41	18	14	31	36	16	38	28	49	35	48	33	17
nupo2syr	2	E	m	40	UN	15	4	13	38	0	23	19	10	53	24	17	11	47	76	69	72	13	12	10	22	23	15	17	14	13	20	12	11	17	13	10	24	11	15	16	20	14	49	37	48	31	47	35	5
kuat2czi	2	E	m	41	UN	8	7	13	28	1	29	22	12	56	27	22	11	43	60	84	61	7	38	16	31	13	19	31	20	14	17	30	10	34	11	26	28	17	17	20	17	11	50	46	50	41	49	45	3
gpfk5bgr	2	F	f	31	GY	17	3	12	41	0	16	17	17	81	14	18	22	75	66	60	47	0	2	4	36	15	14	31	14	13	40	12	39	13	30	10	38	13	18	13	24	10	50	28	48	33	49	16	3
yuet4mbh	2	F	f	49	UN	15	5	12	39	0	18	15	14	57	20	19	16	53	69	59	71	5	5	8	25	10	20	12	23	13	29	11	17	15	25	12	29	30	20	28	26	17	46	33	50	28	48	25	6
irlk2mdn	2	F	m	50	UN	15	7	11	34	1	27	17	14	23	20	12	18	37	54	29	27	21	6	NaN	26	14	19	11	24	11	18	14	15	12	17	12	NaN	NaN	NaN	NaN	NaN	NaN	44	50	43	46	NaN	NaN	7
pwlr4ptg	2	F	f	56	UN	9	6	11	27	0	18	17	11	50	14	21	13	46	53	NaN	55	9	13	25	36	27	23	36	23	17	20	25	12	18	10	22	22	29	11	20	11	19	50	36	50	47	50	41	17
bdxf2hej	2	F	m	53	UN	16	5	15	39	0	16	20	18	58	15	15	14	63	60	54	57	5	0	0	31	21	19	27	20	15	35	12	18	23	22	10	36	14	18	24	20	13	50	39	48	42	48	34	12
nufi3btj	2	F	m	30	GY	16	3	16	43	0	25	21	13	53	27	14	14	55	49	58	55	7	3	2	25	14	16	23	27	15	38	17	17	30	32	13	25	11	13	25	27	13	48	32	49	33	49	37	18
xpxv4wxi	2	F	f	51	MR	15	4	18	32	2	19	19	18	50	19	14	20	71	79	70	50	8	10	11	34	13	20	25	24	13	29	13	23	12	31	11	28	12	16	19	24	11	50	27	33	29	49	24	11
tgkr2xpi	2	F	m	46	UN	14	4	14	37	1	15	16	18	56	15	17	13	56	75	69	81	11	13	4	22	11	17	14	22	12	21	16	14	19	20	14	24	10	18	13	18	12	50	33	50	27	49	20	4
tvxf4nan	2	F	f	52	UN	17	4	15	44	1	15	11	25	59	19	10	22	66	44	45	43	11	0	10	35	12	19	14	19	14	40	18	22	14	23	11	NaN	NaN	12	13	22	11	49	24	45	36	48	43	19
ordk4pvw	2	F	f	56	UN	17	5	18	41	0	22	22	18	40	14	14	11	48	79	97	68	10	11	NaN	46	10	18	20	36	10	39	16	12	29	29	12	NaN	NaN	NaN	NaN	NaN	NaN	47	40	45	31	NaN	NaN	20
[truncated: 17 more columns]
